# Supplementary material for: Genome-Wide Association and Prediction of Male and Female Floral Hybrid Potential Traits in Elite Spring Bread Wheat Genotypes
Source: Plants (Basel). 2021 Apr 29;10(5):895. doi: 10.3390/plants10050895 (PMC8145198; doi:10.3390/plants10050895)
Supplement: Supplementary file 1 [file plants-10-00895-s001.zip]

Archive with 5 entries (4 files):
- Supplementary material/
- Supplementary material/Table S1. Summary statistics for the evaluated traits.xlsx
- Supplementary material/Table S2. Pearson correlation coefficient and their levels of significant between traits.xlsx
- Supplementary material/Table S3. Relationship of favorable and unfavorable alleles with the trait performance.xlsx
- Supplementary material/Table S4. List of the 196 elite spring bread wheat genotypes used in this study.xlsx
