# Supplementary material for: Genome-Wide Association and Prediction of Male and Female Floral Hybrid Potential Traits in Elite Spring Bread Wheat Genotypes
Source: Plants (Basel). 2021 Apr 29;10(5):895. doi: 10.3390/plants10050895 (PMC8145198; doi:10.3390/plants10050895)
Supplement: Supplementary file 1 [file plants-10-00895-s001.zip › Supplementary material/Table S1. Summary statistics for the evaluated traits.xlsx]

## Sheet: Table S1 Summary statistics
Table S1. Summary statistics for the evaluated traits*
Trait	Min	Max	Mean	H	Coefficient of variability
					Phenotypic	genotypic
AL	3.24	4.43	3.79	0.31	4.01	3.49
AE	5.41	90.03	43.19	0.93	44.24	41.92
PM	6.23	41.69	20.49	0.84	34.33	32.55
DFO	17.12	101.72	53.29	0.85	34.29	31.19
OPF	12.65	41.47	23.74	0.87	23.53	21.85
SL	2.53	4.4	3.35	0.54	8.95	7.93
VAE	1.16	9.59	4.87	0.73	5.39	4.27
*Results extracted from El Hanafi et al. [4]
