# Supplementary material for: Genome-Wide Association and Prediction of Male and Female Floral Hybrid Potential Traits in Elite Spring Bread Wheat Genotypes
Source: Plants (Basel). 2021 Apr 29;10(5):895. doi: 10.3390/plants10050895 (PMC8145198; doi:10.3390/plants10050895)
Supplement: Supplementary file 1 [file plants-10-00895-s001.zip › Supplementary material/Table S2. Pearson correlation coefficient and their levels of significant between traits.xlsx]

## Sheet: Table S2 Pearson correlation
Table S2. Pearson correlation coefficient and their levels of significant between traits*.
	AL	AE	DFO	OPF	PM	PSH	PV	SL
AE	0.04
DFO	0.01	0.86****
OPF	-0.07	0.85****	0.80****
PM	0.09	0.90****	0.84****	0.82****
PSH	-0.08	0.75****	0.68****	0.65****	0.67****
PV	0.11	-0.03	0	-0.01	0	0.02
SL	0.30****	-0.1	-0.1	-0.07	-0.04	-0.07	0.09
VAE	-0.11	0.75****	0.61****	0.64****	0.68****	0.81****	-0.02	-0.03
* Results extracted from El Hanafi et al. [4]
