# Supplementary material for: Genome-Wide Association and Prediction of Male and Female Floral Hybrid Potential Traits in Elite Spring Bread Wheat Genotypes
Source: Plants (Basel). 2021 Apr 29;10(5):895. doi: 10.3390/plants10050895 (PMC8145198; doi:10.3390/plants10050895)
Supplement: Supplementary file 1 [file plants-10-00895-s001.zip › Supplementary material/Table S3. Relationship of favorable and unfavorable alleles with the trait performance.xlsx]

## Sheet: AE
Table S3a. Number of favorable and unfavorable alleles per genotypes versus AE-BLUEs values
	wsnp_Ex_c13109_20725640	wsnp_Ku_rep_c89089_82009060	IAAV3802	Excalibur_c10496_651	wsnp_Ex_rep_c103167_88182254	Ex_c11930_509	Rht-D1b	wsnp_Ku_c13043_20902807	wsnp_Ex_c23230_32466568	Tdurum_contig30517_578	Tdurum_contig30517_310	Kukri_rep_c103359_233	wsnp_Ex_rep_c107911_91350930	wsnp_Ex_rep_c107911_91350866	wsnp_Ex_c21198_30327016	BS00062724_51	wsnp_Ex_c23235_32471767	sum of present unfavorable allele	sum of present favorable allele	AE score
Elt-001	0	0	0	0	1	0	1	0	0	1	1	0	0	0	0	0	0	1	3	35.83
Elt-002	0	0	0	0	1	0	0	0	0	0	0	0	0	0	0	0	0	1	0	41.56
Elt-003	1	1	1	1	0	1	1	1	1	1	1	1	1	1	1	1	1	4	11	73.37
Elt-004	1	1	1	1	0	1	1	1	1	1	1	1	1	1	1	1	1	4	11	54.04
Elt-005	0	0	0	0	1	0	1	0	0	0	0	0	0	0	0	0	0	1	1	32.65
Elt-006	0	0	0	0	1	0	1	0	0	0	0	0	0	0	0	0	0	1	1	37.65
Elt-007	0	0	0	0	1	0	1	0	0	0	0	0	0	0	0	0	0	1	1	85.87
Elt-008	1	1	1	1	0	1	1	1	1	1	1	1	1	1	1	1	1	4	11	39.86
Elt-009	1	1	1	1	1	1	1	1	1	1	1	1	1	1	1	1	1	5	11	29.68
Elt-010	1	1	1	1	1	1	1	1	1	1	1	1	1	1	1	1	1	5	11	22.11
Elt-011	0	0	0	0	1	0	0	0	0	0	0	0	0	0	0	0	0	1	0	38.61
Elt-012	0	0	0	0	1	0	1	0	0	0	0	0	0	0	0	0	0	1	1	60.41
Elt-013	1	1	1	1	0	1	1	1	1	1	1	1	1	1	1	1	1	4	11	65.04
Elt-014	1	1	1	1	1	1	1	1	1	1	1	1	1	1	1	1	1	5	11	25.97
Elt-015	1	1	1	1	0	1	0	1	1	1	1	1	1	1	1	1	1	4	10	83.23
Elt-017	0	0	0	1	1	0	1	1	0	0	0	0	0	0	0	0	0	2	2	40.13
Elt-018	0	0	0	0	1	0	0	0	0	0	0	0	0	0	0	0	0	1	0	70.31
Elt-019	1	1	1	1	1	1	1	1	1	1	1	1	1	1	1	1	1	5	11	45.69
Elt-020	0	0	0	0	0	0	0	0	0	0	0	0	0	0	0	0	0	0	0	69.04
Elt-021	0	0	0	0	0	0	0	0	0	0	0	0	0	0	0	0	0	0	0	32.79
Elt-022	1	1	1	1	0	1	0	1	1	1	1	1	1	1	1	1	1	4	10	59.44
Elt-023	0	0	0	0	1	0	0	0	0	0	0	0	0	0	0	0	0	1	0	48.75
Elt-024	1	1	1	1	0	1	1	1	1	1	1	1	1	1	1	1	1	4	11	36.28
Elt-025	1	1	1	1	1	1	1	1	1	1	1	1	1	1	1	1	1	5	11	57.04
Elt-026	0	0	0	0	0	0	1	0	0	0	0	0	0	0	0	0	0	0	1	73.48
Elt-027	0	0	0	0	0	0	0	0	0	0	0	0	0	0	0	0	0	0	0	36.94
Elt-028	1	1	1	1	0	1	1	1	1	1	1	1	1	1	1	1	1	4	11	77.23
Elt-029	0	0	0	0	0	0	1	0	0	0	0	0	0	0	0	0	0	0	1	44.02
Elt-030	0	0	0	0	1	0	1	0	0	0	0	0	0	0	0	0	0	1	1	68.5
Elt-031	1	1	1	1	0	1	1	1	1	1	1	1	1	1	1	1	1	4	11	59.2
Elt-032	1	1	1	1	0	1	0	1	1	1	1	1	1	1	1	1	1	4	10	39.18
Elt-033	1	1	1	1	1	1	1	1	1	1	1	1	1	1	1	1	1	5	11	65.83
Elt-034	0	0	0	0	1	0	1	0	0	0	0	0	0	0	0	0	0	1	1	52.81
Elt-035	0	0	0	0	0	0	0	0	0	0	0	0	0	0	0	0	0	0	0	57.26
Elt-036	0	0	0	0	0	0	1	0	0	1	1	0	0	0	0	0	0	0	3	55.66
Elt-037	1	1	1	1	1	1	1	1	1	1	1	1	1	1	1	1	1	5	11	19.86
Elt-038	0	0	0	0	0	0	1	0	0	0	0	0	0	0	0	0	0	0	1	56.49
Elt-039	1	1	1	1	1	1	1	1	1	1	1	1	1	1	1	1	1	5	11	40
Elt-040	1	1	1	1	0	1	1	1	1	1	1	1	1	1	1	1	1	4	11	61.54
Elt-042	1	1	1	1	1	1	1	1	1	1	1	1	1	1	1	1	1	5	11	43.19
Elt-043	1	1	1	1	0	1	1	1	1	1	1	1	1	1	1	1	1	4	11	38.61
Elt-044	1	1	1	1	1	1	1	1	1	1	1	1	1	1	1	1	1	5	11	62.74
Elt-045	1	1	1	1	1	1	1	1	1	1	1	1	1	1	1	1	1	5	11	26.14
Elt-046	0	0	0	0	0	0	1	0	0	0	0	0	0	0	0	0	0	0	1	47.46
Elt-047	1	1	1	1	1	1	0	1	1	1	1	1	1	1	1	1	1	5	10	70.66
Elt-048	1	1	1	1	0	1	0	1	1	1	1	1	1	1	1	1	1	4	10	75.93
Elt-049	1	1	1	1	0	1	0	1	1	1	1	1	1	1	1	1	1	4	10	48.2
Elt-050	1	1	1	1	0	1	0	1	1	1	1	1	1	1	1	1	1	4	10	34.44
Elt-051	0	0	0	0	0	0	0	0	0	0	0	0	0	0	0	0	0	0	0	82.36
Elt-052	1	1	1	1	0	1	1	1	1	1	1	1	1	1	1	1	1	4	11	44.06
Elt-053	1	1	1	1	1	1	1	1	1	1	1	1	1	1	1	1	1	5	11	90.03
Elt-054	1	1	1	1	0	1	1	1	1	1	1	1	1	1	1	1	1	4	11	37.37
Elt-055	0	0	0	0	1	0	1	0	0	0	0	0	0	0	0	0	0	1	1	50.94
Elt-056	1	1	1	1	1	1	1	1	1	1	1	1	1	1	1	1	1	5	11	40.87
Elt-057	1	1	1	1	0	1	1	1	1	1	1	1	1	1	1	1	1	4	11	24.59
Elt-058	1	1	1	1	0	1	1	1	1	1	1	1	1	1	1	1	1	4	11	47.46
Elt-059	1	1	1	1	1	1	1	1	1	1	1	1	1	1	1	1	1	5	11	40.83
Elt-060	1	1	1	1	0	1	1	1	1	1	1	1	1	1	1	1	1	4	11	38.02
Elt-061	1	1	1	1	1	1	1	1	1	1	1	1	1	1	1	1	1	5	11	42.81
Elt-062	1	1	1	1	1	1	1	1	1	1	1	1	1	1	1	1	1	5	11	11.95
Elt-063	1	1	1	1	1	1	1	1	1	1	1	1	1	1	1	1	1	5	11	30.1
Elt-064	0	0	0	0	1	0	0	0	0	0	0	0	0	0	0	0	0	1	0	49.16
Elt-065	1	1	1	1	1	1	1	1	1	1	1	1	1	1	1	1	1	5	11	25.69
Elt-066	0	0	0	0	1	0	1	0	0	0	0	0	0	0	0	0	0	1	1	53.89
Elt-067	1	1	1	1	0	1	0	1	1	1	1	1	1	1	1	1	1	4	10	43.48
Elt-068	1	1	1	1	1	0	1	1	1	1	1	1	1	1	1	1	1	5	10	59.3
Elt-069	1	1	1	1	1	1	1	1	1	1	1	1	1	1	1	1	1	5	11	30.24
Elt-070	0	0	0	0	0	0	1	0	0	0	0	0	0	0	0	0	0	0	1	64.47
Elt-071	0	0	0	0	1	0	1	0	0	0	0	0	0	0	0	0	0	1	1	33.79
Elt-072	1	1	1	1	1	1	1	1	1	1	1	1	1	1	1	1	1	5	11	45.66
Elt-073	1	1	1	1	0	1	1	1	1	1	1	1	1	1	1	1	1	4	11	38.48
Elt-074	1	1	1	1	1	1	1	1	1	1	1	1	1	1	1	1	1	5	11	14.16
Elt-075	0	0	0	1	1	0	1	1	0	0	0	0	0	0	0	0	0	2	2	45.52
Elt-076	0	0	0	0	1	0	0	0	0	0	0	0	0	0	0	0	0	1	0	26.4
Elt-077	0	0	0	0	1	0	0	0	0	0	0	0	0	0	0	0	0	1	0	33.92
Elt-078	1	1	1	1	1	1	1	1	1	1	1	1	1	1	1	1	1	5	11	44.96
Elt-079	0	0	0	0	1	0	1	0	0	1	0	0	0	0	0	0	0	1	2	47.49
Elt-080	1	1	1	1	1	1	1	1	1	1	1	1	1	1	1	1	1	5	11	38.65
Elt-081	1	1	1	1	0	1	1	1	1	1	1	1	1	1	1	1	1	4	11	29.68
Elt-082	0	0	0	0	1	0	1	0	0	0	0	0	0	0	0	0	0	1	1	60.45
Elt-083	0	0	0	0	1	0	1	0	0	0	0	0	0	0	0	0	0	1	1	82.53
Elt-084	1	1	1	1	0	1	1	1	1	1	1	1	1	1	1	1	1	4	11	41.11
Elt-085	1	1	1	1	0	1	1	1	1	1	1	1	1	1	1	1	1	4	11	53.75
Elt-086	1	1	1	1	1	1	1	1	1	1	1	1	1	1	1	1	1	5	11	64.9
Elt-087	1	1	1	1	1	1	1	1	1	1	1	1	1	1	1	1	1	5	11	20.73
Elt-088	0	0	0	0	1	0	1	0	0	0	0	0	0	0	0	0	0	1	1	22.08
Elt-089	0	0	0	0	0	0	1	0	0	0	0	0	0	0	0	0	0	0	1	80.01
Elt-090	1	1	1	1	1	1	1	1	1	1	1	1	1	1	1	1	1	5	11	36.77
Elt-091	0	0	0	0	0	0	1	0	0	0	0	0	0	0	0	0	0	0	1	56.84
Elt-092	0	0	0	0	1	0	1	0	0	0	0	0	0	0	0	0	0	1	1	56.15
Elt-093	1	1	1	1	1	1	1	1	1	1	1	1	1	1	1	1	1	5	11	40.15
Elt-094	0	1	1	1	1	1	0	1	0	1	1	1	1	1	1	1	1	4	9	30.45
Elt-095	1	1	1	1	1	1	0	1	1	1	1	1	1	1	1	1	1	5	10	15.27
Elt-096	1	1	1	1	1	1	0	1	1	1	1	1	1	1	1	1	1	5	10	44.3
Elt-097	1	1	1	1	1	1	1	1	1	1	1	1	1	1	1	1	1	5	11	31.97
Elt-098	0	0	0	0	1	0	1	0	0	0	0	0	0	0	0	0	0	1	1	47.09
Elt-099	1	1	1	1	0	1	1	1	1	1	1	1	1	1	1	1	1	4	11	36.35
Elt-100	1	1	1	1	1	1	1	1	1	1	1	1	1	1	1	1	1	5	11	23.44
Elt-101	1	1	1	1	0	1	1	1	1	1	1	1	1	1	1	1	1	4	11	39.3
Elt-102	1	1	1	1	0	1	1	1	1	1	1	1	1	1	1	1	1	4	11	30.72
Elt-103	1	1	1	1	1	1	1	1	1	1	1	1	1	1	1	1	1	5	11	39.27
Elt-104	0	0	0	1	1	0	1	1	0	0	0	0	0	0	0	0	0	2	2	69.69
Elt-105	1	1	1	1	1	1	1	1	1	1	1	1	1	1	1	1	1	5	11	74.34
Elt-106	0	0	0	0	0	0	1	0	0	0	0	0	0	0	0	0	0	0	1	38.9
Elt-107	1	1	1	1	1	1	1	1	1	1	1	1	1	1	1	1	1	5	11	78.06
Elt-108	0	0	0	1	1	0	1	1	0	0	0	0	0	0	0	0	0	2	2	70.42
Elt-109	1	1	1	1	1	1	0	1	1	1	1	1	1	1	1	1	1	5	10	28.36
Elt-110	1	1	1	1	0	0	1	1	1	1	1	1	1	1	1	1	1	4	10	40.52
Elt-111	1	1	1	1	1	1	1	1	1	1	1	1	1	1	1	1	1	5	11	9.45
Elt-112	1	1	1	1	1	1	1	1	1	1	1	1	1	1	1	1	1	5	11	49.87
Elt-113	1	1	1	1	0	1	0	1	1	1	1	1	1	1	1	1	1	4	10	37.91
Elt-114	1	1	1	1	0	1	1	1	1	1	1	1	1	1	1	1	1	4	11	25.94
Elt-115	0	0	0	0	1	0	1	0	0	0	0	0	0	0	0	0	0	1	1	53.02
Elt-116	1	1	1	1	1	1	1	1	1	1	1	1	1	1	1	1	1	5	11	26.11
Elt-117	0	0	0	0	0	0	0	0	0	0	0	0	0	0	0	0	0	0	0	75.15
Elt-118	1	1	1	1	0	1	1	1	1	1	1	1	1	1	1	1	1	4	11	64.48
Elt-119	1	1	1	1	1	1	1	1	1	1	1	1	1	1	1	1	1	5	11	39.68
Elt-120	1	1	1	1	0	1	1	1	1	1	1	1	1	1	1	1	1	4	11	32.53
Elt-121	1	1	1	1	1	1	1	1	1	1	1	1	1	1	1	1	1	5	11	46.91
Elt-122	1	1	1	1	1	1	1	1	1	1	1	1	1	1	1	1	1	5	11	41
Elt-123	0	0	0	0	0	0	0	0	0	0	0	0	0	0	0	0	0	0	0	75.93
Elt-124	1	1	1	1	1	1	1	1	1	1	1	1	1	1	1	1	1	5	11	21.54
Elt-125	0	0	0	0	1	0	1	0	0	1	1	0	0	0	0	0	0	1	3	20.55
Elt-126	1	1	1	1	1	1	1	1	1	1	1	1	1	1	1	1	1	5	11	18.33
Elt-127	1	1	1	1	1	1	1	1	1	1	1	1	1	1	1	1	1	5	11	28.16
Elt-128	1	1	1	1	1	1	0	1	1	1	1	1	1	1	1	1	1	5	10	43.76
Elt-129	1	1	1	1	1	1	1	1	1	1	1	1	1	1	1	1	1	5	11	34.13
Elt-130	0	0	0	0	1	0	0	0	0	1	1	0	0	0	0	0	0	1	2	48.76
Elt-131	1	1	1	1	1	1	1	1	1	1	1	1	1	1	1	1	1	5	11	31.24
Elt-132	0	0	0	0	0	0	1	0	0	0	0	0	0	0	0	0	0	0	1	59.02
Elt-133	1	1	1	1	1	1	0	1	1	1	1	1	1	1	1	1	1	5	10	24.44
Elt-134	0	1	1	1	0	1	1	0	1	1	0	0	0	0	1	0	0	3	5	47.19
Elt-135	1	1	1	1	1	1	1	1	1	1	1	1	1	1	1	1	1	5	11	37.46
Elt-136	1	1	1	1	1	1	1	1	1	1	1	1	1	1	1	1	1	5	11	38.78
Elt-137	0	0	0	0	1	0	1	0	0	0	0	0	0	0	0	0	0	1	1	60.73
Elt-138	1	1	1	1	1	1	0	1	1	1	1	1	1	1	1	1	1	5	10	38.75
Elt-139	1	1	1	1	0	1	0	1	1	1	1	1	1	1	1	1	1	4	10	63.16
Elt-140	1	1	1	1	1	1	1	1	1	1	1	1	1	1	1	1	1	5	11	17.09
Elt-141	1	1	1	1	1	1	1	1	1	1	1	1	1	1	1	1	1	5	11	76.15
Elt-142	1	1	1	1	1	1	1	1	1	1	1	1	1	1	1	1	1	5	11	20.84
Elt-143	1	1	1	1	0	1	1	1	1	1	1	1	1	1	1	1	1	4	11	47.18
Elt-144	1	1	1	1	1	1	1	1	1	1	1	1	1	1	1	1	1	5	11	28.09
Elt-145	1	1	1	1	1	1	1	1	1	1	1	1	1	1	1	1	1	5	11	27.6
Elt-146	1	1	1	1	1	1	1	1	1	1	1	1	1	1	1	1	1	5	11	72.39
Elt-147	0	1	1	0	1	1	0	0	1	1	0	0	0	0	1	0	0	3	4	61.35
Elt-148	1	1	1	1	1	1	1	1	1	1	1	1	1	1	1	1	1	5	11	50.29
Elt-149	1	1	1	1	1	1	1	1	1	1	1	1	1	1	1	1	1	5	11	63.36
Elt-150	0	0	0	0	0	0	0	0	0	1	1	0	0	0	0	0	0	0	2	73.79
Elt-151	0	0	0	0	0	0	0	0	0	1	1	0	0	0	0	0	0	0	2	83.62
Elt-152	0	0	0	0	1	0	0	0	0	0	0	0	0	0	0	0	0	1	0	77.37
Elt-153	0	0	0	0	1	0	1	0	0	0	0	0	0	0	0	0	0	1	1	30.66
Elt-154	0	0	0	0	1	0	1	0	0	0	0	0	0	0	0	0	0	1	1	47.26
Elt-155	0	0	0	0	0	0	0	0	0	0	0	0	0	0	0	0	0	0	0	70.83
Elt-156	1	1	1	1	0	1	1	1	1	1	1	1	1	1	1	1	1	4	11	46.35
Elt-157	1	1	1	1	1	1	1	1	1	1	1	1	1	1	1	1	1	5	11	30.29
Elt-158	0	0	0	0	1	0	1	0	0	0	0	0	0	0	0	0	0	1	1	75.43
Elt-159	1	1	1	1	0	1	0	1	1	1	1	1	1	1	1	1	1	4	10	63.99
Elt-160	1	1	1	1	1	1	1	1	1	1	1	1	1	1	1	1	1	5	11	26.54
Elt-161	0	0	0	0	1	0	1	0	0	0	0	0	0	0	0	0	0	1	1	77.6
Elt-162	1	1	1	1	1	1	1	1	1	1	1	1	1	0	1	1	1	5	10	58.62
Elt-163	1	1	1	1	1	1	1	1	1	1	1	1	1	1	1	1	1	5	11	30.15
Elt-164	0	0	0	0	0	0	1	0	0	0	0	0	0	0	0	0	0	0	1	36.81
Elt-165	1	1	1	1	1	1	1	1	1	1	1	1	1	1	1	1	1	5	11	53.29
Elt-166	1	1	1	1	1	1	0	1	1	1	1	1	1	1	1	1	1	5	10	33.44
Elt-167	1	1	1	1	1	1	1	1	1	1	1	1	1	1	1	1	1	5	11	28.9
Elt-168	1	1	1	1	1	1	0	1	1	1	1	1	1	1	1	1	1	5	10	56.91
Elt-169	1	1	1	1	1	1	1	1	1	1	1	1	1	1	1	1	1	5	11	46.81
Elt-170	1	1	1	1	0	1	1	1	1	1	1	1	1	1	1	1	1	4	11	53.65
Elt-171	1	1	1	1	1	1	0	1	1	1	1	1	1	1	1	1	1	5	10	40.7
Elt-172	0	0	0	0	0	0	1	0	0	0	0	0	0	0	0	0	0	0	1	77.79
Elt-173	1	1	1	1	1	1	1	1	1	1	1	1	1	1	1	1	1	5	11	40.59
Elt-174	1	1	1	1	0	1	0	1	1	1	1	1	1	1	1	1	1	4	10	25.69
Elt-175	1	1	1	1	1	1	0	1	1	1	1	1	1	1	1	1	1	5	10	9.59
Elt-176	1	1	1	1	1	1	1	1	1	1	1	1	1	1	1	1	1	5	11	19.86
Elt-177	0	0	0	0	0	0	1	0	0	0	0	0	0	0	0	0	0	0	1	71.21
Elt-178	0	0	0	0	0	0	0	0	0	0	0	0	0	0	0	0	0	0	0	58.06
Elt-179	1	1	1	1	1	1	1	1	1	1	1	1	1	1	1	1	1	5	11	17.49
Elt-181	0	0	0	0	1	0	1	0	0	0	0	0	0	0	0	0	0	1	1	77.81
Elt-182	0	0	0	0	0	0	0	0	0	0	0	0	0	0	0	0	0	0	0	83.78
Elt-183	1	1	1	1	1	1	1	1	1	1	1	1	1	1	1	1	1	5	11	12.81
Elt-184	0	0	0	0	0	0	0	0	0	0	0	0	0	0	0	0	0	0	0	63.47
Elt-185	1	1	1	1	1	1	0	1	1	1	1	1	1	1	1	1	1	5	10	10.13
Elt-186	1	1	1	1	1	1	1	1	1	1	1	1	1	1	1	1	1	5	11	21.49
Elt-187	1	1	1	1	1	1	0	1	1	1	1	1	1	1	1	1	1	5	10	54.13
Elt-188	1	1	1	1	1	1	1	1	1	1	1	1	1	1	1	1	1	5	11	23.76
Elt-189	0	0	0	0	1	0	0	0	0	0	0	0	0	0	0	0	0	1	0	24.3
Elt-190	0	0	0	0	0	0	1	0	0	0	0	0	0	0	0	0	0	0	1	51.63
Elt-191	1	1	1	1	1	1	1	1	1	1	1	1	1	1	1	1	1	5	11	5.41
Elt-192	0	1	1	1	1	0	0	1	0	0	0	0	0	0	0	1	0	4	2	70.17
Elt-193	1	1	1	1	1	1	0	1	1	1	1	1	1	1	1	1	1	5	10	33.47
Elt-194	1	1	1	1	1	1	0	1	1	1	1	1	1	1	1	1	1	5	10	65.14
Elt-195	1	1	1	1	1	1	0	1	1	1	1	1	1	1	1	1	1	5	10	49.54
Elt-197	0	0	0	0	1	0	0	0	0	1	1	0	0	0	0	0	0	1	2	67.74
Elt-198	1	1	1	1	1	1	0	1	1	1	1	1	1	1	1	1	1	5	10	32.79
Elt-199	1	1	1	1	1	1	0	1	1	1	1	1	1	1	1	1	1	5	10	29.73
Elt-200	1	1	1	1	1	1	0	1	1	1	1	1	1	1	1	1	1	5	10	14.17

## Sheet: VAE
Table S3b. Number of favorable and unvorable alleles per genotypes versus VAE-BLUEs values
	wsnp_Ex_c13109_20725640	Ex_c11930_509	wsnp_Ku_rep_c89089_82009060	Excalibur_c10496_651	IAAV3802	Rht-D1b	Tdurum_contig30517_578	wsnp_Ex_c23230_32466568	Tdurum_contig30517_310	wsnp_Ku_c13043_20902807	Kukri_rep_c103359_233	wsnp_Ex_rep_c107911_91350930	wsnp_Ex_rep_c107911_91350866	wsnp_Ex_c21198_30327016	BS00062724_51	wsnp_Ex_c23235_32471767	Excalibur_c20309_539	Kukri_rep_c110544_248	sum of present unfavorable allele	sum of present favorable allele	VAE score
Elt-001	0	0	0	0	0	1	1	0	1	0	0	0	0	0	0	0	1	1	0	5	4.83	4.86908
Elt-002	0	0	0	0	0	0	0	0	0	0	0	0	0	0	0	0	1	1	0	2	4.56
Elt-003	1	1	1	1	1	1	1	1	1	1	1	1	1	1	1	1	1	1	4	14	7.37
Elt-004	1	1	1	1	1	1	1	1	1	1	1	1	1	1	1	1	1	1	4	14	5.4
Elt-005	0	0	0	0	0	1	0	0	0	0	0	0	0	0	0	0	1	1	0	3	3.65
Elt-006	0	0	0	0	0	1	0	0	0	0	0	0	0	0	0	0	1	1	0	3	3.65
Elt-007	0	0	0	0	0	1	0	0	0	0	0	0	0	0	0	0	1	1	0	3	7.87
Elt-008	1	1	1	1	1	1	1	1	1	1	1	1	1	1	1	1	1	1	4	14	3.86
Elt-009	1	1	1	1	1	1	1	1	1	1	1	1	1	1	1	1	1	1	4	14	2.68
Elt-010	1	1	1	1	1	1	1	1	1	1	1	1	1	1	1	1	1	1	4	14	2.11
Elt-011	0	0	0	0	0	0	0	0	0	0	0	0	0	0	0	0	1	1	0	2	3.61
Elt-012	0	0	0	0	0	1	0	0	0	0	0	0	0	0	0	0	0	0	0	1	6.41
Elt-013	1	1	1	1	1	1	1	1	1	1	1	1	1	1	1	1	1	1	4	14	6.4
Elt-014	1	1	1	1	1	1	1	1	1	1	1	1	1	1	1	1	1	1	4	14	2.97
Elt-015	1	1	1	1	1	0	1	1	1	1	1	1	1	1	1	1	1	1	4	13	8.23
Elt-017	0	0	0	1	0	1	0	0	0	1	0	0	0	0	0	0	1	1	1	4	3.13
Elt-018	0	0	0	0	0	0	0	0	0	0	0	0	0	0	0	0	0	0	0	0	7.31
Elt-019	1	1	1	1	1	1	1	1	1	1	1	1	1	1	1	1	1	1	4	14	4.69
Elt-020	0	0	0	0	0	0	0	0	0	0	0	0	0	0	0	0	0	0	0	0	6.4
Elt-021	0	0	0	0	0	0	0	0	0	0	0	0	0	0	0	0	1	1	0	2	4.79
Elt-022	1	1	1	1	1	0	1	1	1	1	1	1	1	1	1	1	1	1	4	13	5.44
Elt-023	0	0	0	0	0	0	0	0	0	0	0	0	0	0	0	0	0	0	0	0	4.75
Elt-024	1	1	1	1	1	1	1	1	1	1	1	1	1	1	1	1	1	1	4	14	3.28
Elt-025	1	1	1	1	1	1	1	1	1	1	1	1	1	1	1	1	1	1	4	14	5.4
Elt-026	0	0	0	0	0	1	0	0	0	0	0	0	0	0	0	0	0	0	0	1	7.48
Elt-027	0	0	0	0	0	0	0	0	0	0	0	0	0	0	0	0	1	1	0	2	3.94
Elt-028	1	1	1	1	1	1	1	1	1	1	1	1	1	1	1	1	1	1	4	14	7.23
Elt-029	0	0	0	0	0	1	0	0	0	0	0	0	0	0	0	0	0		0	1	4.2
Elt-030	0	0	0	0	0	1	0	0	0	0	0	0	0	0	0	0	1	1	0	3	6.5
Elt-031	1	1	1	1	1	1	1	1	1	1	1	1	1	1	1	1	0	0	4	12	7.2
Elt-032	1	1	1	1	1	0	1	1	1	1	1	1	1	1	1	1	1	1	4	13	3.18
Elt-033	1	1	1	1	1	1	1	1	1	1	1	1	1	1	1	1	1	1	4	14	6.83
Elt-034	0	0	0	0	0	1	0	0	0	0	0	0	0	0	0	0	1	1	0	3	5.81
Elt-035	0	0	0	0	0	0	0	0	0	0	0	0	0	0	0	0	1	1	0	2	5.26
Elt-036	0	0	0	0	0	1	1	0	1	0	0	0	0	0	0	0	1	1	0	5	5.66
Elt-037	1	1	1	1	1	1	1	1	1	1	1	1	1	1	1	1	1	1	4	14	3.86
Elt-038	0	0	0	0	0	1	0	0	0	0	0	0	0	0	0	0	0	0	0	1	5.49
Elt-039	1	1	1	1	1	1	1	1	1	1	1	1	1	1	1	1	1	1	4	14	4
Elt-040	1	1	1	1	1	1	1	1	1	1	1	1	1	1	1	1	1	1	4	14	6.54
Elt-042	1	1	1	1	1	1	1	1	1	1	1	1	1	1	1	1	1	1	4	14	4.19
Elt-043	1	1	1	1	1	1	1	1	1	1	1	1	1	1	1	1	1	1	4	14	3.61
Elt-044	1	1	1	1	1	1	1	1	1	1	1	1	1	1	1	1	1	1	4	14	6.74
Elt-045	1	1	1	1	1	1	1	1	1	1	1	1	1	1	1	1	1	1	4	14	2.14
Elt-046	0	0	0	0	0	1	0	0	0	0	0	0	0	0	0	0	0	0	0	1	4.46
Elt-047	1	1	1	1	1	0	1	1	1	1	1	1	1	1	1	1	1	1	4	13	7.66
Elt-048	1	1	1	1	1	0	1	1	1	1	1	1	1	1	1	1	0		4	11	7.93
Elt-049	1	1	1	1	1	0	1	1	1	1	1	1	1	1	1	1	1	1	4	13	4.2
Elt-050	1	1	1	1	1	0	1	1	1	1	1	1	1	1	1	1	1	1	4	13	3.44
Elt-051	0	0	0	0	0	0	0	0	0	0	0	0	0	0	0	0	0	0	0	0	8.36
Elt-052	1	1	1	1	1	1	1	1	1	1	1	1	1	1	1	1	1	1	4	14	4.6
Elt-053	1	1	1	1	1	1	1	1	1	1	1	1	1	1	1	1	1	1	4	14	9.3
Elt-054	1	1	1	1	1	1	1	1	1	1	1	1	1	1	1	1	1	1	4	14	3.37
Elt-055	0	0	0	0	0	1	0	0	0	0	0	0	0	0	0	0	0	0	0	1	5.94
Elt-056	1	1	1	1	1	1	1	1	1	1	1	1	1	1	1	1	1	1	4	14	4.87
Elt-057	1	1	1	1	1	1	1	1	1	1	1	1	1	1	1	1	1	1	4	14	2.59
Elt-058	1	1	1	1	1	1	1	1	1	1	1	1	1	1	1	1	0	0	4	12	4.46
Elt-059	1	1	1	1	1	1	1	1	1	1	1	1	1	1	1	1	0	0	4	12	6.83
Elt-060	1	1	1	1	1	1	1	1	1	1	1	1	1	1	1	1	1	1	4	14	3.2
Elt-061	1	1	1	1	1	1	1	1	1	1	1	1	1	1	1	1	1	1	4	14	4.81
Elt-062	1	1	1	1	1	1	1	1	1	1	1	1	1	1	1	1	1	1	4	14	1.95
Elt-063	1	1	1	1	1	1	1	1	1	1	1	1	1	1	1	1	1	1	4	14	3.1
Elt-064	0	0	0	0	0	0	0	0	0	0	0	0	0	0	0	0	1	1	0	2	4.16
Elt-065	1	1	1	1	1	1	1	1	1	1	1	1	1	1	1	1	1	1	4	14	3.69
Elt-066	0	0	0	0	0	1	0	0	0	0	0	0	0	0	0	0	0	0	0	1	5.89
Elt-067	1	1	1	1	1	0	1	1	1	1	1	1	1	1	1	1	1	1	4	13	4.48
Elt-068	1	0	1	1	1	1	1	1	1	1	1	1	1	1	1	1	1	1	3	14	5.3
Elt-069	1	1	1	1	1	1	1	1	1	1	1	1	1	1	1	1	1	1	4	14	2.24
Elt-070	0	0	0	0	0	1	0	0	0	0	0	0	0	0	0	0	0	0	0	1	6.47
Elt-071	0	0	0	0	0	1	0	0	0	0	0	0	0	0	0	0	1	1	0	3	3.79
Elt-072	1	1	1	1	1	1	1	1	1	1	1	1	1	1	1	1	1	1	4	14	4.66
Elt-073	1	1	1	1	1	1	1	1	1	1	1	1	1	1	1	1	1	1	4	14	3.48
Elt-074	1	1	1	1	1	1	1	1	1	1	1	1	1	1	1	1	1	1	4	14	1.16
Elt-075	0	0	0	1	0	1	0	0	0	1	0	0	0	0	0	0	1	1	1	4	4.52
Elt-076	0	0	0	0	0	0	0	0	0	0	0	0	0	0	0	0	1	1	0	2	2.4
Elt-077	0	0	0	0	0	0	0	0	0	0	0	0	0	0	0	0	1	1	0	2	3.92
Elt-078	1	1	1	1	1	1	1	1	1	1	1	1	1	1	1	1	1	1	4	14	4.96
Elt-079	0	0	0	0	0	1	1	0	0	0	0	0	0	0	0	0	1	1	0	4	4.49
Elt-080	1	1	1	1	1	1	1	1	1	1	1	1	1	1	1	1	1	1	4	14	3.65
Elt-081	1	1	1	1	1	1	1	1	1	1	1	1	1	1	1	1	1	1	4	14	2.68
Elt-082	0	0	0	0	0	1	0	0	0	0	0	0	0	0	0	0	1	1	0	3	6.45
Elt-083	0	0	0	0	0	1	0	0	0	0	0	0	0	0	0	0	1	1	0	3	8.53
Elt-084	1	1	1	1	1	1	1	1	1	1	1	1	1	1	1	1	1	1	4	14	5.11
Elt-085	1	1	1	1	1	1	1	1	1	1	1	1	1	1	1	1	1	1	4	14	3.75
Elt-086	1	1	1	1	1	1	1	1	1	1	1	1	1	1	1	1	1	1	4	14	6.9
Elt-087	1	1	1	1	1	1	1	1	1	1	1	1	1	1	1	1	1	1	4	14	2.73
Elt-088	0	0	0	0	0	1	0	0	0	0	0	0	0	0	0	0	1	1	0	3	4.8
Elt-089	0	0	0	0	0	1	0	0	0	0	0	0	0	0	0	0	1	1	0	3	8.1
Elt-090	1	1	1	1	1	1	1	1	1	1	1	1	1	1	1	1	1	1	4	14	3.77
Elt-091	0	0	0	0	0	1	0	0	0	0	0	0	0	0	0	0	1	1	0	3	5.84
Elt-092	0	0	0	0	0	1	0	0	0	0	0	0	0	0	0	0	0	0	0	1	6.15
Elt-093	1	1	1	1	1	1	1	1	1	1	1	1	1	1	1	1	1	1	4	14	4.15
Elt-094	0	1	1	1	1	0	1	0	1	1	1	1	1	1	1	1	0	0	3	10	3.45
Elt-095	1	1	1	1	1	0	1	1	1	1	1	1	1	1	1	1	1	1	4	13	2.27
Elt-096	1	1	1	1	1	0	1	1	1	1	1	1	1	1	1	1	1	1	4	13	4.3
Elt-097	1	1	1	1	1	1	1	1	1	1	1	1	1	1	1	1	0	0	4	12	3.97
Elt-098	0	0	0	0	0	1	0	0	0	0	0	0	0	0	0	0	1	1	0	3	4.9
Elt-099	1	1	1	1	1	1	1	1	1	1	1	1	1	1	1	1	1	1	4	14	3.35
Elt-100	1	1	1	1	1	1	1	1	1	1	1	1	1	1	1	1	1	1	4	14	2.44
Elt-101	1	1	1	1	1	1	1	1	1	1	1	1	1	1	1	1	1	1	4	14	3.3
Elt-102	1	1	1	1	1	1	1	1	1	1	1	1	1	1	1	1	1		4	13	3.72
Elt-103	1	1	1	1	1	1	1	1	1	1	1	1	1	1	1	1	1	1	4	14	3.27
Elt-104	0	0	0	1	0	1	0	0	0	1	0	0	0	0	0	0	1	1	1	4	6.69
Elt-105	1	1	1	1	1	1	1	1	1	1	1	1	1	1	1	1	1	1	4	14	7.34
Elt-106	0	0	0	0	0	1	0	0	0	0	0	0	0	0	0	0	1	1	0	3	3.9
Elt-107	1	1	1	1	1	1	1	1	1	1	1	1	1	1	1	1	1	1	4	14	7.6
Elt-108	0	0	0	1	0	1	0	0	0	1	0	0	0	0	0	0	1	1	1	4	7.42
Elt-109	1	1	1	1	1	0	1	1	1	1	1	1	1	1	1	1	1	1	4	13	2.36
Elt-110	1	0	1	1	1	1	1	1	1	1	1	1	1	1	1	1	1	1	3	14	4.52
Elt-111	1	1	1	1	1	1	1	1	1	1	1	1	1	1	1	1	1	1	4	14	9.45
Elt-112	1	1	1	1	1	1	1	1	1	1	1	1	1	1	1	1	1	1	4	14	4.87
Elt-113	1	1	1	1	1	0	1	1	1	1	1	1	1	1	1	1	1	1	4	13	5.91
Elt-114	1	1	1	1	1	1	1	1	1	1	1	1	1	1	1	1	1	1	4	14	4.94
Elt-115	0	0	0	0	0	1	0	0	0	0	0	0	0	0	0	0	1	1	0	3	5.2
Elt-116	1	1	1	1	1	1	1	1	1	1	1	1	1	1	1	1	1	1	4	14	2.11
Elt-117	0	0	0	0	0	0	0	0	0	0	0	0	0	0	0	0	1	1	0	2	7.15
Elt-118	1	1	1	1	1	1	1	1	1	1	1	1	1	1	1	1	1	1	4	14	5.48
Elt-119	1	1	1	1	1	1	1	1	1	1	1	1	1	1	1	1	1	1	4	14	3.68
Elt-120	1	1	1	1	1	1	1	1	1	1	1	1	1	1	1	1	1	1	4	14	3.53
Elt-121	1	1	1	1	1	1	1	1	1	1	1	1	1	1	1	1	1	1	4	14	4.91
Elt-122	1	1	1	1	1	1	1	1	1	1	1	1	1	1	1	1	1	1	4	14	4
Elt-123	0	0	0	0	0	0	0	0	0	0	0	0	0	0	0	0	1	1	0	2	7.93
Elt-124	1	1	1	1	1	1	1	1	1	1	1	1	1	1	1	1	1	1	4	14	2.54
Elt-125	0	0	0	0	0	1	1	0	1	0	0	0	0	0	0	0	1	1	0	5	4.55
Elt-126	1	1	1	1	1	1	1	1	1	1	1	1	1	1	1	1	1	1	4	14	1.33
Elt-127	1	1	1	1	1	1	1	1	1	1	1	1	1	1	1	1	1	1	4	14	4.16
Elt-128	1	1	1	1	1	0	1	1	1	1	1	1	1	1	1	1	1	1	4	13	4.76
Elt-129	1	1	1	1	1	1	1	1	1	1	1	1	1	1	1	1	1	1	4	14	3.13
Elt-130	0	0	0	0	0	0	1	0	1	0	0	0	0	0	0	0	1	1	0	4	4.76
Elt-131	1	1	1	1	1	1	1	1	1	1	1	1	1	1	1	1	1	1	4	14	3.24
Elt-132	0	0	0	0	0	1	0	0	0	0	0	0	0	0	0	0	1	1	0	3	5.2
Elt-133	1	1	1	1	1	0	1	1	1	1	1	1	1	1	1	1	1	1	4	13	5.44
Elt-134	0	1	1	1	1	1	1	1	0	0	0	0	0	1	0	0	1	1	3	7	4.19
Elt-135	1	1	1	1	1	1	1	1	1	1	1	1	1	1	1	1	1	1	4	14	3.46
Elt-136	1	1	1	1	1	1	1	1	1	1	1	1	1	1	1	1	1	1	4	14	5.78
Elt-137	0	0	0	0	0	1	0	0	0	0	0	0	0	0	0	0	1	1	0	3	6.73
Elt-138	1	1	1	1	1	0	1	1	1	1	1	1	1	1	1	1	1	1	4	13	3.75
Elt-139	1	1	1	1	1	0	1	1	1	1	1	1	1	1	1	1	1	1	4	13	4.16
Elt-140	1	1	1	1	1	1	1	1	1	1	1	1	1	1	1	1	1	1	4	14	1.9
Elt-141	1	1	1	1	1	1	1	1	1	1	1	1	1	1	1	1	1	1	4	14	7.15
Elt-142	1	1	1	1	1	1	1	1	1	1	1	1	1	1	1	1	1	1	4	14	4.84
Elt-143	1	1	1	1	1	1	1	1	1	1	1	1	1	1	1	1	1	1	4	14	4.18
Elt-144	1	1	1	1	1	1	1	1	1	1	1	1	1	1	1	1	1	1	4	14	2.9
Elt-145	1	1	1	1	1	1	1	1	1	1	1	1	1	1	1	1	1	1	4	14	2.6
Elt-146	1	1	1	1	1	1	1	1	1	1	1	1	1	1	1	1	1	1	4	14	7.39
Elt-147	0	1	1	0	1	0	1	1	0	0	0	0	0	1	0	0	1	1	2	6	6.35
Elt-148	1	1	1	1	1	1	1	1	1	1	1	1	1	1	1	1	1	1	4	14	5.29
Elt-149	1	1	1	1	1	1	1	1	1	1	1	1	1	1	1	1	1	1	4	14	6.36
Elt-150	0	0	0	0	0	0	1	0	1	0	0	0	0	0	0	0	0	0	0	2	7.79
Elt-151	0	0	0	0	0	0	1	0	1	0	0	0	0	0	0	0	1	1	0	4	8.62
Elt-152	0	0	0	0	0	0	0	0	0	0	0	0	0	0	0	0	1	1	0	2	7.37
Elt-153	0	0	0	0	0	1	0	0	0	0	0	0	0	0	0	0	1	1	0	3	3.66
Elt-154	0	0	0	0	0	1	0	0	0	0	0	0	0	0	0	0	1	1	0	3	4.26
Elt-155	0	0	0	0	0	0	0	0	0	0	0	0	0	0	0	0	0	0	0	0	7.83
Elt-156	1	1	1	1	1	1	1	1	1	1	1	1	1	1	1	1	1	1	4	14	4.35
Elt-157	1	1	1	1	1	1	1	1	1	1	1	1	1	1	1	1	1	1	4	14	3.29
Elt-158	0	0	0	0	0	1	0	0	0	0	0	0	0	0	0	0	1	1	0	3	7.43
Elt-159	1	1	1	1	1	0	1	1	1	1	1	1	1	1	1	1	1	1	4	13	6.99
Elt-160	1	1	1	1	1	1	1	1	1	1	1	1	1	1	1	1	1	1	4	14	2.54
Elt-161	0	0	0	0	0	1	0	0	0	0	0	0	0	0	0	0	0	0	0	1	7.6
Elt-162	1	1	1	1	1	1	1	1	1	1	1	1	0	1	1	1	1	1	4	13	5.62
Elt-163	1	1	1	1	1	1	1	1	1	1	1	1	1	1	1	1	1	1	4	14	3.15
Elt-164	0	0	0	0	0	1	0	0	0	0	0	0	0	0	0	0	1	1	0	3	3.81
Elt-165	1	1	1	1	1	1	1	1	1	1	1	1	1	1	1	1	1	1	4	14	5.29
Elt-166	1	1	1	1	1	0	1	1	1	1	1	1	1	1	1	1	1	1	4	13	3.44
Elt-167	1	1	1	1	1	1	1	1	1	1	1	1	1	1	1	1	1	1	4	14	2.9
Elt-168	1	1	1	1	1	0	1	1	1	1	1	1	1	1	1	1	1	1	4	13	5.91
Elt-169	1	1	1	1	1	1	1	1	1	1	1	1	1	1	1	1	1	1	4	14	4.81
Elt-170	1	1	1	1	1	1	1	1	1	1	1	1	1	1	1	1	1	1	4	14	5.65
Elt-171	1	1	1	1	1	0	1	1	1	1	1	1	1	1	1	1	1	1	4	13	6.7
Elt-172	0	0	0	0	0	1	0	0	0	0	0	0	0	0	0	0	0	0	0	1	7.79
Elt-173	1	1	1	1	1	1	1	1	1	1	1	1	1	1	1	1	1	1	4	14	4.59
Elt-174	1	1	1	1	1	0	1	1	1	1	1	1	1	1	1	1	1	1	4	13	2.69
Elt-175	1	1	1	1	1	0	1	1	1	1	1	1	1	1	1	1	1	1	4	13	9.59
Elt-176	1	1	1	1	1	1	1	1	1	1	1	1	1	1	1	1	1	1	4	14	2.86
Elt-177	0	0	0	0	0	1	0	0	0	0	0	0	0	0	0	0	0	0	0	1	7.21
Elt-178	0	0	0	0	0	0	0	0	0	0	0	0	0	0	0	0	1	1	0	2	5.6
Elt-179	1	1	1	1	1	1	1	1	1	1	1	1	1	1	1	1	1	1	4	14	1.49
Elt-181	0	0	0	0	0	1	0	0	0	0	0	0	0	0	0	0	1	1	0	3	7.81
Elt-182	0	0	0	0	0	0	0	0	0	0	0	0	0	0	0	0	0	0	0	0	8.78
Elt-183	1	1	1	1	1	1	1	1	1	1	1	1	1	1	1	1	1	1	4	14	1.81
Elt-184	0	0	0	0	0	0	0	0	0	0	0	0	0	0	0	0	0	0	0	0	6.47
Elt-185	1	1	1	1	1	0	1	1	1	1	1	1	1	1	1	1	1	1	4	13	2.13
Elt-186	1	1	1	1	1	1	1	1	1	1	1	1	1	1	1	1	1	1	4	14	2.49
Elt-187	1	1	1	1	1	0	1	1	1	1	1	1	1	1	1	1	1	1	4	13	5.13
Elt-188	1	1	1	1	1	1	1	1	1	1	1	1	1	1	1	1	1	1	4	14	2.76
Elt-189	0	0	0	0	0	0	0	0	0	0	0	0	0	0	0	0	1	1	0	2	2.3
Elt-190	0	0	0	0	0	1	0	0	0	0	0	0	0	0	0	0	1	1	0	3	5.63
Elt-191	1	1	1	1	1	1	1	1	1	1	1	1	1	1	1	1	1	1	4	14	4.41
Elt-192	0	0	1	1	1	0	0	0	0	1	0	0	0	0	1	0	1	1	2	5	7.17
Elt-193	1	1	1	1	1	0	1	1	1	1	1	1	1	1	1	1	1	1	4	13	3.47
Elt-194	1	1	1	1	1	0	1	1	1	1	1	1	1	1	1	1	1	1	4	13	6.14
Elt-195	1	1	1	1	1	0	1	1	1	1	1	1	1	1	1	1	1	1	4	13	4.54
Elt-197	0	0	0	0	0	0	1	0	1	0	0	0	0	0	0	0	1	1	0	4	6.74
Elt-198	1	1	1	1	1	0	1	1	1	1	1	1	1	1	1	1	1	1	4	13	3.79
Elt-199	1	1	1	1	1	0	1	1	1	1	1	1	1	1	1	1	1	1	4	13	2.73
Elt-200	1	1	1	1	1	0	1	1	1	1	1	1	1	1	1	1	1	1	4	13	1.17

## Sheet: PM
Table S3c. Number of favorable and unvorable alleles per genotypes versus PM-BLUEs values
	wsnp_Ex_c13109_20725640	wsnp_Ku_rep_c89089_82009060	Ex_c11930_509	IAAV3802	wsnp_Ex_rep_c103167_88182254	Excalibur_c10496_651	wsnp_Ku_c13043_20902807	wsnp_Ex_c23230_32466568	Tdurum_contig30517_578	wsnp_Ex_c21198_30327016	wsnp_Ex_rep_c107911_91350866	Kukri_rep_c103359_233	wsnp_Ex_rep_c107911_91350930	BS00062724_51	wsnp_Ex_c23235_32471767	sum of present favorable allele	sum of present unfavorable allele	PM score
Elt-001	0	0	0	0	1	0	0	0	1	0	0	0	0	0	0	1	1	17.72
Elt-002	0	0	0	0	1	0	0	0	0	0	0	0	0	0	0	1	0	17.41
Elt-003	1	1	1	1	0	1	1	1	1	1	1	1	1	1	1	5	9	39.74
Elt-004	1	1	1	1	0	1	1	1	1	1	1	1	1	1	1	5	9	22.07
Elt-005	0	0	0	0	1	0	0	0	0	0	0	0	0	0	0	1	0	15.94
Elt-006	0	0	0	0	1	0	0	0	0	0	0	0	0	0	0	1	0	20.79
Elt-007	0	0	0	0	1	0	0	0	0	0	0	0	0	0	0	1	0	41.11
Elt-008	1	1	1	1	0	1	1	1	1	1	1	1	1	1	1	5	9	19.48
Elt-009	1	1	1	1	1	1	1	1	1	1	1	1	1	1	1	6	9	13.68
Elt-010	1	1	1	1	1	1	1	1	1	1	1	1	1	1	1	6	9	16.19
Elt-011	0	0	0	0	1	0	0	0	0	0	0	0	0	0	0	1	0	18.52
Elt-012	0	0	0	0	1	0	0	0	0	0	0	0	0	0	0	1	0	25.03
Elt-013	1	1	1	1	0	1	1	1	1	1	1	1	1	1	1	5	9	26.18
Elt-014	1	1	1	1	1	1	1	1	1	1	1	1	1	1	1	6	9	17.44
Elt-015	1	1	1	1	0	1	1	1	1	1	1	1	1	1	1	5	9	39.33
Elt-017	0	0	0	0	1	1	1	0	0	0	0	0	0	0	0	2	1	22.16
Elt-018	0	0	0	0	1	0	0	0	0	0	0	0	0	0	0	1	0	34.82
Elt-019	1	1	1	1	1	1	1	1	1	1	1	1	1	1	1	6	9	21.45
Elt-020	0	0	0	0	0	0	0	0	0	0	0	0	0	0	0	0	0	29.65
Elt-021	0	0	0	0	0	0	0	0	0	0	0	0	0	0	0	0	0	15.82
Elt-022	1	1	1	1	0	1	1	1	1	1	1	1	1	1	1	5	9	25.92
Elt-023	0	0	0	0	1	0	0	0	0	0	0	0	0	0	0	1	0	25.2
Elt-024	1	1	1	1	0	1	1	1	1	1	1	1	1	1	1	5	9	16.87
Elt-025	1	1	1	1	1	1	1	1	1	1	1	1	1	1	1	6	9	27.49
Elt-026	0	0	0	0	0	0	0	0	0	0	0	0	0	0	0	0	0	33.77
Elt-027	0	0	0	0	0	0	0	0	0	0	0	0	0	0	0	0	0	14.63
Elt-028	1	1	1	1	0	1	1	1	1	1	1	1	1	1	1	5	9	35.29
Elt-029	0	0	0	0	0	0	0	0	0	0	0	0	0	0	0	0	0	20.17
Elt-030	0	0	0	0	1	0	0	0	0	0	0	0	0	0	0	1	0	25.37
Elt-031	1	1	1	1	0	1	1	1	1	1	1	1	1	1	1	5	9	26.31
Elt-032	1	1	1	1	0	1	1	1	1	1	1	1	1	1	1	5	9	18.12
Elt-033	1	1	1	1	1	1	1	1	1	1	1	1	1	1	1	6	9	34
Elt-034	0	0	0	0	1	0	0	0	0	0	0	0	0	0	0	1	0	24.22
Elt-035	0	0	0	0	0	0	0	0	0	0	0	0	0	0	0	0	0	20.7
Elt-036	0	0	0	0	0	0	0	0	1	0	0	0	0	0	0	0	1	31.77
Elt-037	1	1	1	1	1	1	1	1	1	1	1	1	1	1	1	6	9	15.82
Elt-038	0	0	0	0	0	0	0	0	0	0	0	0	0	0	0	0	0	25.45
Elt-039	1	1	1	1	1	1	1	1	1	1	1	1	1	1	1	6	9	21.93
Elt-040	1	1	1	1	0	1	1	1	1	1	1	1	1	1	1	5	9	28.79
Elt-042	1	1	1	1	1	1	1	1	1	1	1	1	1	1	1	6	9	20.39
Elt-043	1	1	1	1	0	1	1	1	1	1	1	1	1	1	1	5	9	18.29
Elt-044	1	1	1	1	1	1	1	1	1	1	1	1	1	1	1	6	9	28.12
Elt-045	1	1	1	1	1	1	1	1	1	1	1	1	1	1	1	6	9	15.03
Elt-046	0	0	0	0	0	0	0	0	0	0	0	0	0	0	0	0	0	22.67
Elt-047	1	1	1	1	1	1	1	1	1	1	1	1	1	1	1	6	9	34.09
Elt-048	1	1	1	1	0	1	1	1	1	1	1	1	1	1	1	5	9	34.81
Elt-049	1	1	1	1	0	1	1	1	1	1	1	1	1	1	1	5	9	22.09
Elt-050	1	1	1	1	0	1	1	1	1	1	1	1	1	1	1	5	9	15.62
Elt-051	0	0	0	0	0	0	0	0	0	0	0	0	0	0	0	0	0	36.77
Elt-052	1	1	1	1	0	1	1	1	1	1	1	1	1	1	1	5	9	18.22
Elt-053	1	1	1	1	1	1	1	1	1	1	1	1	1	1	1	6	9	39.36
Elt-054	1	1	1	1	0	1	1	1	1	1	1	1	1	1	1	5	9	17.26
Elt-055	0	0	0	0	1	0	0	0	0	0	0	0	0	0	0	1	0	18.71
Elt-056	1	1	1	1	1	1	1	1	1	1	1	1	1	1	1	6	9	21.16
Elt-057	1	1	1	1	0	1	1	1	1	1	1	1	1	1	1	5	9	16.12
Elt-058	1	1	1	1	0	1	1	1	1	1	1	1	1	1	1	5	9	22.01
Elt-059	1	1	1	1	1	1	1	1	1	1	1	1	1	1	1	6	9	19.29
Elt-060	1	1	1	1	0	1	1	1	1	1	1	1	1	1	1	5	9	20.87
Elt-061	1	1	1	1	1	1	1	1	1	1	1	1	1	1	1	6	9	23.53
Elt-062	1	1	1	1	1	1	1	1	1	1	1	1	1	1	1	6	9	15.04
Elt-063	1	1	1	1	1	1	1	1	1	1	1	1	1	1	1	6	9	17.11
Elt-064	0	0	0	0	1	0	0	0	0	0	0	0	0	0	0	1	0	24.33
Elt-065	1	1	1	1	1	1	1	1	1	1	1	1	1	1	1	6	9	18.98
Elt-066	0	0	0	0	1	0	0	0	0	0	0	0	0	0	0	1	0	22.8
Elt-067	1	1	1	1	0	1	1	1	1	1	1	1	1	1	1	5	9	21.47
Elt-068	1	1	0	1	1	1	1	1	1	1	1	1	1	1	1	5	9	23.86
Elt-069	1	1	1	1	1	1	1	1	1	1	1	1	1	1	1	6	9	19.47
Elt-070	0	0	0	0	0	0	0	0	0	0	0	0	0	0	0	0	0	29.45
Elt-071	0	0	0	0	1	0	0	0	0	0	0	0	0	0	0	1	0	22.75
Elt-072	1	1	1	1	1	1	1	1	1	1	1	1	1	1	1	6	9	20.46
Elt-073	1	1	1	1	0	1	1	1	1	1	1	1	1	1	1	5	9	21.42
Elt-074	1	1	1	1	1	1	1	1	1	1	1	1	1	1	1	6	9	6.23
Elt-075	0	0	0	0	1	1	1	0	0	0	0	0	0	0	0	2	1	16.37
Elt-076	0	0	0	0	1	0	0	0	0	0	0	0	0	0	0	1	0	12.98
Elt-077	0	0	0	0	1	0	0	0	0	0	0	0	0	0	0	1	0	15.05
Elt-078	1	1	1	1	1	1	1	1	1	1	1	1	1	1	1	6	9	22.36
Elt-079	0	0	0	0	1	0	0	0	1	0	0	0	0	0	0	1	1	21.22
Elt-080	1	1	1	1	1	1	1	1	1	1	1	1	1	1	1	6	9	16.29
Elt-081	1	1	1	1	0	1	1	1	1	1	1	1	1	1	1	5	9	15.65
Elt-082	0	0	0	0	1	0	0	0	0	0	0	0	0	0	0	1	0	25.64
Elt-083	0	0	0	0	1	0	0	0	0	0	0	0	0	0	0	1	0	34.98
Elt-084	1	1	1	1	0	1	1	1	1	1	1	1	1	1	1	5	9	19.94
Elt-085	1	1	1	1	0	1	1	1	1	1	1	1	1	1	1	5	9	26.04
Elt-086	1	1	1	1	1	1	1	1	1	1	1	1	1	1	1	6	9	30.74
Elt-087	1	1	1	1	1	1	1	1	1	1	1	1	1	1	1	6	9	11.93
Elt-088	0	0	0	0	1	0	0	0	0	0	0	0	0	0	0	1	0	10.15
Elt-089	0	0	0	0	0	0	0	0	0	0	0	0	0	0	0	0	0	41.69
Elt-090	1	1	1	1	1	1	1	1	1	1	1	1	1	1	1	6	9	15.46
Elt-091	0	0	0	0	0	0	0	0	0	0	0	0	0	0	0	0	0	25.86
Elt-092	0	0	0	0	1	0	0	0	0	0	0	0	0	0	0	1	0	25.62
Elt-093	1	1	1	1	1	1	1	1	1	1	1	1	1	1	1	6	9	18.98
Elt-094	0	1	1	1	1	1	1	0	1	1	1	1	1	1	1	5	8	16.11
Elt-095	1	1	1	1	1	1	1	1	1	1	1	1	1	1	1	6	9	11.07
Elt-096	1	1	1	1	1	1	1	1	1	1	1	1	1	1	1	6	9	20.13
Elt-097	1	1	1	1	1	1	1	1	1	1	1	1	1	1	1	6	9	16.96
Elt-098	0	0	0	0	1	0	0	0	0	0	0	0	0	0	0	1	0	20.61
Elt-099	1	1	1	1	0	1	1	1	1	1	1	1	1	1	1	5	9	22.1
Elt-100	1	1	1	1	1	1	1	1	1	1	1	1	1	1	1	6	9	16.98
Elt-101	1	1	1	1	0	1	1	1	1	1	1	1	1	1	1	5	9	16.66
Elt-102	1	1	1	1	0	1	1	1	1	1	1	1	1	1	1	5	9	19.42
Elt-103	1	1	1	1	1	1	1	1	1	1	1	1	1	1	1	6	9	24.5
Elt-104	0	0	0	0	1	1	1	0	0	0	0	0	0	0	0	2	1	32.82
Elt-105	1	1	1	1	1	1	1	1	1	1	1	1	1	1	1	6	9	23.52
Elt-106	0	0	0	0	0	0	0	0	0	0	0	0	0	0	0	0	0	17.89
Elt-107	1	1	1	1	1	1	1	1	1	1	1	1	1	1	1	6	9	30.9
Elt-108	0	0	0	0	1	1	1	0	0	0	0	0	0	0	0	2	1	28.99
Elt-109	1	1	1	1	1	1	1	1	1	1	1	1	1	1	1	6	9	18.32
Elt-110	1	1	0	1	0	1	1	1	1	1	1	1	1	1	1	4	9	20.75
Elt-111	1	1	1	1	1	1	1	1	1	1	1	1	1	1	1	6	9	14.37
Elt-112	1	1	1	1	1	1	1	1	1	1	1	1	1	1	1	6	9	26.94
Elt-113	1	1	1	1	0	1	1	1	1	1	1	1	1	1	1	5	9	13.18
Elt-114	1	1	1	1	0	1	1	1	1	1	1	1	1	1	1	5	9	17.21
Elt-115	0	0	0	0	1	0	0	0	0	0	0	0	0	0	0	1	0	24.91
Elt-116	1	1	1	1	1	1	1	1	1	1	1	1	1	1	1	6	9	17.39
Elt-117	0	0	0	0	0	0	0	0	0	0	0	0	0	0	0	0	0	32.05
Elt-118	1	1	1	1	0	1	1	1	1	1	1	1	1	1	1	5	9	28.49
Elt-119	1	1	1	1	1	1	1	1	1	1	1	1	1	1	1	6	9	19.77
Elt-120	1	1	1	1	0	1	1	1	1	1	1	1	1	1	1	5	9	18
Elt-121	1	1	1	1	1	1	1	1	1	1	1	1	1	1	1	6	9	21.34
Elt-122	1	1	1	1	1	1	1	1	1	1	1	1	1	1	1	6	9	20.5
Elt-123	0	0	0	0	0	0	0	0	0	0	0	0	0	0	0	0	0	34.3
Elt-124	1	1	1	1	1	1	1	1	1	1	1	1	1	1	1	6	9	8.91
Elt-125	0	0	0	0	1	0	0	0	1	0	0	0	0	0	0	1	1	14.47
Elt-126	1	1	1	1	1	1	1	1	1	1	1	1	1	1	1	6	9	10.99
Elt-127	1	1	1	1	1	1	1	1	1	1	1	1	1	1	1	6	9	15.38
Elt-128	1	1	1	1	1	1	1	1	1	1	1	1	1	1	1	6	9	19.44
Elt-129	1	1	1	1	1	1	1	1	1	1	1	1	1	1	1	6	9	19.05
Elt-130	0	0	0	0	1	0	0	0	1	0	0	0	0	0	0	1	1	19.14
Elt-131	1	1	1	1	1	1	1	1	1	1	1	1	1	1	1	6	9	14.47
Elt-132	0	0	0	0	0	0	0	0	0	0	0	0	0	0	0	0	0	23.93
Elt-133	1	1	1	1	1	1	1	1	1	1	1	1	1	1	1	6	9	13.58
Elt-134	0	1	1	1	0	1	0	1	1	1	0	0	0	0	0	4	3	19.42
Elt-135	1	1	1	1	1	1	1	1	1	1	1	1	1	1	1	6	9	20
Elt-136	1	1	1	1	1	1	1	1	1	1	1	1	1	1	1	6	9	16.94
Elt-137	0	0	0	0	1	0	0	0	0	0	0	0	0	0	0	1	0	30.43
Elt-138	1	1	1	1	1	1	1	1	1	1	1	1	1	1	1	6	9	16.24
Elt-139	1	1	1	1	0	1	1	1	1	1	1	1	1	1	1	5	9	27.31
Elt-140	1	1	1	1	1	1	1	1	1	1	1	1	1	1	1	6	9	11.48
Elt-141	1	1	1	1	1	1	1	1	1	1	1	1	1	1	1	6	9	37.46
Elt-142	1	1	1	1	1	1	1	1	1	1	1	1	1	1	1	6	9	14.4
Elt-143	1	1	1	1	0	1	1	1	1	1	1	1	1	1	1	5	9	20.83
Elt-144	1	1	1	1	1	1	1	1	1	1	1	1	1	1	1	6	9	16.26
Elt-145	1	1	1	1	1	1	1	1	1	1	1	1	1	1	1	6	9	12.02
Elt-146	1	1	1	1	1	1	1	1	1	1	1	1	1	1	1	6	9	29.56
Elt-147	0	1	1	1	1	0	0	1	1	1	0	0	0	0	0	4	3	27.25
Elt-148	1	1	1	1	1	1	1	1	1	1	1	1	1	1	1	6	9	20.49
Elt-149	1	1	1	1	1	1	1	1	1	1	1	1	1	1	1	6	9	26.38
Elt-150	0	0	0	0	0	0	0	0	1	0	0	0	0	0	0	0	1	30.36
Elt-151	0	0	0	0	0	0	0	0	1	0	0	0	0	0	0	0	1	38.61
Elt-152	0	0	0	0	1	0	0	0	0	0	0	0	0	0	0	1	0	31.52
Elt-153	0	0	0	0	1	0	0	0	0	0	0	0	0	0	0	1	0	17.16
Elt-154	0	0	0	0	1	0	0	0	0	0	0	0	0	0	0	1	0	25.37
Elt-155	0	0	0	0	0	0	0	0	0	0	0	0	0	0	0	0	0	27.74
Elt-156	1	1	1	1	0	1	1	1	1	1	1	1	1	1	1	5	9	16.67
Elt-157	1	1	1	1	1	1	1	1	1	1	1	1	1	1	1	6	9	17.07
Elt-158	0	0	0	0	1	0	0	0	0	0	0	0	0	0	0	1	0	29.91
Elt-159	1	1	1	1	0	1	1	1	1	1	1	1	1	1	1	5	9	24.67
Elt-160	1	1	1	1	1	1	1	1	1	1	1	1	1	1	1	6	9	14.47
Elt-161	0	0	0	0	1	0	0	0	0	0	0	0	0	0	0	1	0	34.52
Elt-162	1	1	1	1	1	1	1	1	1	1	0	1	1	1	1	6	8	23.46
Elt-163	1	1	1	1	1	1	1	1	1	1	1	1	1	1	1	6	9	14.91
Elt-164	0	0	0	0	0	0	0	0	0	0	0	0	0	0	0	0	0	20.36
Elt-165	1	1	1	1	1	1	1	1	1	1	1	1	1	1	1	6	9	21.68
Elt-166	1	1	1	1	1	1	1	1	1	1	1	1	1	1	1	6	9	19.8
Elt-167	1	1	1	1	1	1	1	1	1	1	1	1	1	1	1	6	9	12.49
Elt-168	1	1	1	1	1	1	1	1	1	1	1	1	1	1	1	6	9	26.61
Elt-169	1	1	1	1	1	1	1	1	1	1	1	1	1	1	1	6	9	23.89
Elt-170	1	1	1	1	0	1	1	1	1	1	1	1	1	1	1	5	9	24.79
Elt-171	1	1	1	1	1	1	1	1	1	1	1	1	1	1	1	6	9	20.28
Elt-172	0	0	0	0	0	0	0	0	0	0	0	0	0	0	0	0	0	38.92
Elt-173	1	1	1	1	1	1	1	1	1	1	1	1	1	1	1	6	9	19.25
Elt-174	1	1	1	1	0	1	1	1	1	1	1	1	1	1	1	5	9	13.65
Elt-175	1	1	1	1	1	1	1	1	1	1	1	1	1	1	1	6	9	10.81
Elt-176	1	1	1	1	1	1	1	1	1	1	1	1	1	1	1	6	9	7.39
Elt-177	0	0	0	0	0	0	0	0	0	0	0	0	0	0	0	0	0	33
Elt-178	0	0	0	0	0	0	0	0	0	0	0	0	0	0	0	0	0	18.86
Elt-179	1	1	1	1	1	1	1	1	1	1	1	1	1	1	1	6	9	16.68
Elt-181	0	0	0	0	1	0	0	0	0	0	0	0	0	0	0	1	0	32.1
Elt-182	0	0	0	0	0	0	0	0	0	0	0	0	0	0	0	0	0	39.31
Elt-183	1	1	1	1	1	1	1	1	1	1	1	1	1	1	1	6	9	11.01
Elt-184	0	0	0	0	0	0	0	0	0	0	0	0	0	0	0	0	0	26.74
Elt-185	1	1	1	1	1	1	1	1	1	1	1	1	1	1	1	6	9	9.11
Elt-186	1	1	1	1	1	1	1	1	1	1	1	1	1	1	1	6	9	11.69
Elt-187	1	1	1	1	1	1	1	1	1	1	1	1	1	1	1	6	9	24.12
Elt-188	1	1	1	1	1	1	1	1	1	1	1	1	1	1	1	6	9	13.64
Elt-189	0	0	0	0	1	0	0	0	0	0	0	0	0	0	0	1	0	17.05
Elt-190	0	0	0	0	0	0	0	0	0	0	0	0	0	0	0	0	0	26.37
Elt-191	1	1	1	1	1	1	1	1	1	1	1	1	1	1	1	6	9	6.56
Elt-192	0	1	0	1	1	1	1	0	0	0	0	0	0	1	0	4	2	29.9
Elt-193	1	1	1	1	1	1	1	1	1	1	1	1	1	1	1	6	9	17.3
Elt-194	1	1	1	1	1	1	1	1	1	1	1	1	1	1	1	6	9	28.5
Elt-195	1	1	1	1	1	1	1	1	1	1	1	1	1	1	1	6	9	25.46
Elt-197	0	0	0	0	1	0	0	0	1	0	0	0	0	0	0	1	1	29.67
Elt-198	1	1	1	1	1	1	1	1	1	1	1	1	1	1	1	6	9	19.64
Elt-199	1	1	1	1	1	1	1	1	1	1	1	1	1	1	1	6	9	18.37
Elt-200	1	1	1	1	1	1	1	1	1	1	1	1	1	1	1	6	9	8.59

## Sheet: OPF
Table S3d. Number of favorable and unvorable alleles per genotypes versus OPF-BLUEs values
	wsnp_Ex_c13109_20725640	wsnp_Ku_rep_c89089_82009060	Ex_c11930_509	IAAV3802	wsnp_Ex_rep_c103167_88182254	wsnp_Ex_c21198_30327016	wsnp_Ex_rep_c107911_91350866	Kukri_rep_c103359_233	wsnp_Ex_rep_c107911_91350930	wsnp_Ex_c23235_32471767	Tdurum_contig30517_310	sum of present favorable allele	sum of present unfavorable allele	OPF score
Elt-001	0	0	0	0	1	0	0	0	0	0	1	1	1	21.8
Elt-002	0	0	0	0	1	0	0	0	0	0	0	1	0	23.35
Elt-003	1	1	1	1	0	1	1	1	1	1	1	5	5	31.85
Elt-004	1	1	1	1	0	1	1	1	1	1	1	5	5	28.31
Elt-005	0	0	0	0	1	0	0	0	0	0	0	1	0	17.31
Elt-006	0	0	0	0	1	0	0	0	0	0	0	1	0	25.08
Elt-007	0	0	0	0	1	0	0	0	0	0	0	1	0	36.19
Elt-008	1	1	1	1	0	1	1	1	1	1	1	5	5	24.87
Elt-009	1	1	1	1	1	1	1	1	1	1	1	6	5	17.75
Elt-010	1	1	1	1	1	1	1	1	1	1	1	6	5	17.4
Elt-011	0	0	0	0	1	0	0	0	0	0	0	1	0	26.31
Elt-012	0	0	0	0	1	0	0	0	0	0	0	1	0	30.1
Elt-013	1	1	1	1	0	1	1	1	1	1	1	5	5	30.02
Elt-014	1	1	1	1	1	1	1	1	1	1	1	6	5	20.88
Elt-015	1	1	1	1	0	1	1	1	1	1	1	5	5	33.09
Elt-017	0	0	0	0	1	0	0	0	0	0	0	1	0	27.08
Elt-018	0	0	0	0	1	0	0	0	0	0	0	1	0	33.3
Elt-019	1	1	1	1	1	1	1	1	1	1	1	6	5	25.55
Elt-020	0	0	0	0	0	0	0	0	0	0	0	0	0	30.5
Elt-021	0	0	0	0	0	0	0	0	0	0	0	0	0	19.69
Elt-022	1	1	1	1	0	1	1	1	1	1	1	5	5	33.1
Elt-023	0	0	0	0	1	0	0	0	0	0	0	1	0	26.67
Elt-024	1	1	1	1	0	1	1	1	1	1	1	5	5	20.04
Elt-025	1	1	1	1	1	1	1	1	1	1	1	6	5	28.41
Elt-026	0	0	0	0	0	0	0	0	0	0	0	0	0	35.36
Elt-027	0	0	0	0	0	0	0	0	0	0	0	0	0	24.38
Elt-028	1	1	1	1	0	1	1	1	1	1	1	5	5	38.13
Elt-029	0	0	0	0	0	0	0	0	0	0	0	0	0	28.45
Elt-030	0	0	0	0	1	0	0	0	0	0	0	1	0	31.24
Elt-031	1	1	1	1	0	1	1	1	1	1	1	5	5	29.25
Elt-032	1	1	1	1	0	1	1	1	1	1	1	5	5	26.28
Elt-033	1	1	1	1	1	1	1	1	1	1	1	6	5	30.88
Elt-034	0	0	0	0	1	0	0	0	0	0	0	1	0	21.4
Elt-035	0	0	0	0	0	0	0	0	0	0	0	0	0	27.72
Elt-036	0	0	0	0	0	0	0	0	0	0	1	0	1	30.38
Elt-037	1	1	1	1	1	1	1	1	1	1	1	6	5	17.67
Elt-038	0	0	0	0	0	0	0	0	0	0	0	0	0	23.71
Elt-039	1	1	1	1	1	1	1	1	1	1	1	6	5	26.17
Elt-040	1	1	1	1	0	1	1	1	1	1	1	5	5	29
Elt-042	1	1	1	1	1	1	1	1	1	1	1	6	5	21.67
Elt-043	1	1	1	1	0	1	1	1	1	1	1	5	5	21.88
Elt-044	1	1	1	1	1	1	1	1	1	1	1	6	5	28.71
Elt-045	1	1	1	1	1	1	1	1	1	1	1	6	5	17.57
Elt-046	0	0	0	0	0	0	0	0	0	0	0	0	0	24.71
Elt-047	1	1	1	1	1	1	1	1	1	1	1	6	5	35.64
Elt-048	1	1	1	1	0	1	1	1	1	1	1	5	5	33.31
Elt-049	1	1	1	1	0	1	1	1	1	1	1	5	5	23.74
Elt-050	1	1	1	1	0	1	1	1	1	1	1	5	5	19.44
Elt-051	0	0	0	0	0	0	0	0	0	0	0	0	0	35.31
Elt-052	1	1	1	1	0	1	1	1	1	1	1	5	5	24.22
Elt-053	1	1	1	1	1	1	1	1	1	1	1	6	5	41.47
Elt-054	1	1	1	1	0	1	1	1	1	1	1	5	5	19.63
Elt-055	0	0	0	0	1	0	0	0	0	0	0	1	0	26.74
Elt-056	1	1	1	1	1	1	1	1	1	1	1	6	5	21.52
Elt-057	1	1	1	1	0	1	1	1	1	1	1	5	5	25.96
Elt-058	1	1	1	1	0	1	1	1	1	1	1	5	5	20.98
Elt-059	1	1	1	1	1	1	1	1	1	1	1	6	5	21.28
Elt-060	1	1	1	1	0	1	1	1	1	1	1	5	5	21.87
Elt-061	1	1	1	1	1	1	1	1	1	1	1	6	5	28.02
Elt-062	1	1	1	1	1	1	1	1	1	1	1	6	5	20.53
Elt-063	1	1	1	1	1	1	1	1	1	1	1	6	5	18.87
Elt-064	0	0	0	0	1	0	0	0	0	0	0	1	0	23.2
Elt-065	1	1	1	1	1	1	1	1	1	1	1	6	5	20.84
Elt-066	0	0	0	0	1	0	0	0	0	0	0	1	0	30.2
Elt-067	1	1	1	1	0	1	1	1	1	1	1	5	5	22.73
Elt-068	1	1	0	1	1	1	1	1	1	1	1	5	5	30.21
Elt-069	1	1	1	1	1	1	1	1	1	1	1	6	5	23.37
Elt-070	0	0	0	0	0	0	0	0	0	0	0	0	0	29.27
Elt-071	0	0	0	0	1	0	0	0	0	0	0	1	0	21.3
Elt-072	1	1	1	1	1	1	1	1	1	1	1	6	5	21.81
Elt-073	1	1	1	1	0	1	1	1	1	1	1	5	5	23.46
Elt-074	1	1	1	1	1	1	1	1	1	1	1	6	5	16.88
Elt-075	0	0	0	0	1	0	0	0	0	0	0	1	0	26.01
Elt-076	0	0	0	0	1	0	0	0	0	0	0	1	0	22.16
Elt-077	0	0	0	0	1	0	0	0	0	0	0	1	0	20.77
Elt-078	1	1	1	1	1	1	1	1	1	1	1	6	5	23.81
Elt-079	0	0	0	0	1	0	0	0	0	0	0	1	0	23.68
Elt-080	1	1	1	1	1	1	1	1	1	1	1	6	5	23.75
Elt-081	1	1	1	1	0	1	1	1	1	1	1	5	5	20.71
Elt-082	0	0	0	0	1	0	0	0	0	0	0	1	0	27.55
Elt-083	0	0	0	0	1	0	0	0	0	0	0	1	0	30.77
Elt-084	1	1	1	1	0	1	1	1	1	1	1	5	5	23.74
Elt-085	1	1	1	1	0	1	1	1	1	1	1	5	5	24.6
Elt-086	1	1	1	1	1	1	1	1	1	1	1	6	5	31.29
Elt-087	1	1	1	1	1	1	1	1	1	1	1	6	5	19.87
Elt-088	0	0	0	0	1	0	0	0	0	0	0	1	0	15.77
Elt-089	0	0	0	0	0	0	0	0	0	0	0	0	0	35.44
Elt-090	1	1	1	1	1	1	1	1	1	1	1	6	5	21.76
Elt-091	0	0	0	0	0	0	0	0	0	0	0	0	0	27.1
Elt-092	0	0	0	0	1	0	0	0	0	0	0	1	0	24.69
Elt-093	1	1	1	1	1	1	1	1	1	1	1	6	5	25.04
Elt-094	0	1	1	1	1	1	1	1	1	1	1	5	5	20.5
Elt-095	1	1	1	1	1	1	1	1	1	1	1	6	5	16.41
Elt-096	1	1	1	1	1	1	1	1	1	1	1	6	5	25.2
Elt-097	1	1	1	1	1	1	1	1	1	1	1	6	5	19.64
Elt-098	0	0	0	0	1	0	0	0	0	0	0	1	0	24.84
Elt-099	1	1	1	1	0	1	1	1	1	1	1	5	5	21.61
Elt-100	1	1	1	1	1	1	1	1	1	1	1	6	5	20.04
Elt-101	1	1	1	1	0	1	1	1	1	1	1	5	5	21.34
Elt-102	1	1	1	1	0	1	1	1	1	1	1	5	5	21.17
Elt-103	1	1	1	1	1	1	1	1	1	1	1	6	5	23.74
Elt-104	0	0	0	0	1	0	0	0	0	0	0	1	0	31.11
Elt-105	1	1	1	1	1	1	1	1	1	1	1	6	5	28.25
Elt-106	0	0	0	0	0	0	0	0	0	0	0	0	0	20.08
Elt-107	1	1	1	1	1	1	1	1	1	1	1	6	5	35.71
Elt-108	0	0	0	0	1	0	0	0	0	0	0	1	0	33.1
Elt-109	1	1	1	1	1	1	1	1	1	1	1	6	5	18.32
Elt-110	1	1	0	1	0	1	1	1	1	1	1	4	5	20.91
Elt-111	1	1	1	1	1	1	1	1	1	1	1	6	5	17.11
Elt-112	1	1	1	1	1	1	1	1	1	1	1	6	5	24.91
Elt-113	1	1	1	1	0	1	1	1	1	1	1	5	5	20.68
Elt-114	1	1	1	1	0	1	1	1	1	1	1	5	5	21.17
Elt-115	0	0	0	0	1	0	0	0	0	0	0	1	0	25.14
Elt-116	1	1	1	1	1	1	1	1	1	1	1	6	5	18.11
Elt-117	0	0	0	0	0	0	0	0	0	0	0	0	0	34.98
Elt-118	1	1	1	1	0	1	1	1	1	1	1	5	5	27.79
Elt-119	1	1	1	1	1	1	1	1	1	1	1	6	5	19.91
Elt-120	1	1	1	1	0	1	1	1	1	1	1	5	5	20.8
Elt-121	1	1	1	1	1	1	1	1	1	1	1	6	5	22.17
Elt-122	1	1	1	1	1	1	1	1	1	1	1	6	5	22.2
Elt-123	0	0	0	0	0	0	0	0	0	0	0	0	0	35.18
Elt-124	1	1	1	1	1	1	1	1	1	1	1	6	5	16.24
Elt-125	0	0	0	0	1	0	0	0	0	0	1	1	1	16.67
Elt-126	1	1	1	1	1	1	1	1	1	1	1	6	5	19.8
Elt-127	1	1	1	1	1	1	1	1	1	1	1	6	5	17.54
Elt-128	1	1	1	1	1	1	1	1	1	1	1	6	5	23.7
Elt-129	1	1	1	1	1	1	1	1	1	1	1	6	5	18.88
Elt-130	0	0	0	0	1	0	0	0	0	0	1	1	1	24.23
Elt-131	1	1	1	1	1	1	1	1	1	1	1	6	5	20.88
Elt-132	0	0	0	0	0	0	0	0	0	0	0	0	0	28.31
Elt-133	1	1	1	1	1	1	1	1	1	1	1	6	5	17.28
Elt-134	0	1	1	1	0	1	0	0	0	0	0	4	0	24.77
Elt-135	1	1	1	1	1	1	1	1	1	1	1	6	5	23.65
Elt-136	1	1	1	1	1	1	1	1	1	1	1	6	5	23.62
Elt-137	0	0	0	0	1	0	0	0	0	0	0	1	0	29.52
Elt-138	1	1	1	1	1	1	1	1	1	1	1	6	5	23.17
Elt-139	1	1	1	1	0	1	1	1	1	1	1	5	5	25.81
Elt-140	1	1	1	1	1	1	1	1	1	1	1	6	5	17.78
Elt-141	1	1	1	1	1	1	1	1	1	1	1	6	5	30.95
Elt-142	1	1	1	1	1	1	1	1	1	1	1	6	5	19.93
Elt-143	1	1	1	1	0	1	1	1	1	1	1	5	5	22.51
Elt-144	1	1	1	1	1	1	1	1	1	1	1	6	5	19.3
Elt-145	1	1	1	1	1	1	1	1	1	1	1	6	5	23.11
Elt-146	1	1	1	1	1	1	1	1	1	1	1	6	5	33.2
Elt-147	0	1	1	1	1	1	0	0	0	0	0	5	0	27.47
Elt-148	1	1	1	1	1	1	1	1	1	1	1	6	5	22.96
Elt-149	1	1	1	1	1	1	1	1	1	1	1	6	5	28.24
Elt-150	0	0	0	0	0	0	0	0	0	0	1	0	1	30.52
Elt-151	0	0	0	0	0	0	0	0	0	0	1	0	1	36.33
Elt-152	0	0	0	0	1	0	0	0	0	0	0	1	0	36.78
Elt-153	0	0	0	0	1	0	0	0	0	0	0	1	0	18.35
Elt-154	0	0	0	0	1	0	0	0	0	0	0	1	0	25.12
Elt-155	0	0	0	0	0	0	0	0	0	0	0	0	0	29.67
Elt-156	1	1	1	1	0	1	1	1	1	1	1	5	5	25.31
Elt-157	1	1	1	1	1	1	1	1	1	1	1	6	5	19.7
Elt-158	0	0	0	0	1	0	0	0	0	0	0	1	0	28.41
Elt-159	1	1	1	1	0	1	1	1	1	1	1	5	5	30.01
Elt-160	1	1	1	1	1	1	1	1	1	1	1	6	5	19.55
Elt-161	0	0	0	0	1	0	0	0	0	0	0	1	0	36.47
Elt-162	1	1	1	1	1	1	0	1	1	1	1	6	4	22.98
Elt-163	1	1	1	1	1	1	1	1	1	1	1	6	5	20.34
Elt-164	0	0	0	0	0	0	0	0	0	0	0	0	0	22.84
Elt-165	1	1	1	1	1	1	1	1	1	1	1	6	5	24.35
Elt-166	1	1	1	1	1	1	1	1	1	1	1	6	5	20.41
Elt-167	1	1	1	1	1	1	1	1	1	1	1	6	5	18.38
Elt-168	1	1	1	1	1	1	1	1	1	1	1	6	5	26.87
Elt-169	1	1	1	1	1	1	1	1	1	1	1	6	5	22.56
Elt-170	1	1	1	1	0	1	1	1	1	1	1	5	5	26.65
Elt-171	1	1	1	1	1	1	1	1	1	1	1	6	5	23.71
Elt-172	0	0	0	0	0	0	0	0	0	0	0	0	0	32.23
Elt-173	1	1	1	1	1	1	1	1	1	1	1	6	5	21.45
Elt-174	1	1	1	1	0	1	1	1	1	1	1	5	5	17.97
Elt-175	1	1	1	1	1	1	1	1	1	1	1	6	5	16.8
Elt-176	1	1	1	1	1	1	1	1	1	1	1	6	5	18.6
Elt-177	0	0	0	0	0	0	0	0	0	0	0	0	0	32.41
Elt-178	0	0	0	0	0	0	0	0	0	0	0	0	0	31.4
Elt-179	1	1	1	1	1	1	1	1	1	1	1	6	5	17.25
Elt-181	0	0	0	0	1	0	0	0	0	0	0	1	0	30.6
Elt-182	0	0	0	0	0	0	0	0	0	0	0	0	0	38.97
Elt-183	1	1	1	1	1	1	1	1	1	1	1	6	5	12.65
Elt-184	0	0	0	0	0	0	0	0	0	0	0	0	0	27.17
Elt-185	1	1	1	1	1	1	1	1	1	1	1	6	5	20.01
Elt-186	1	1	1	1	1	1	1	1	1	1	1	6	5	16.65
Elt-187	1	1	1	1	1	1	1	1	1	1	1	6	5	26.91
Elt-188	1	1	1	1	1	1	1	1	1	1	1	6	5	20.86
Elt-189	0	0	0	0	1	0	0	0	0	0	0	1	0	19.38
Elt-190	0	0	0	0	0	0	0	0	0	0	0	0	0	26.31
Elt-191	1	1	1	1	1	1	1	1	1	1	1	6	5	13.3
Elt-192	0	1	0	1	1	0	0	0	0	0	0	3	0	32.35
Elt-193	1	1	1	1	1	1	1	1	1	1	1	6	5	22
Elt-194	1	1	1	1	1	1	1	1	1	1	1	6	5	32.37
Elt-195	1	1	1	1	1	1	1	1	1	1	1	6	5	25.61
Elt-197	0	0	0	0	1	0	0	0	0	0	1	1	1	29.11
Elt-198	1	1	1	1	1	1	1	1	1	1	1	6	5	23.18
Elt-199	1	1	1	1	1	1	1	1	1	1	1	6	5	21.38
Elt-200	1	1	1	1	1	1	1	1	1	1	1	6	5	18.16

## Sheet: DFO
Table S3e. Number of favorable and unvorable alleles per genotypes versus DFO-BLUEs values
	wsnp_Ex_rep_c103167_88182254	wsnp_Ex_rep_c107911_91350930	Kukri_rep_c103359_233	sum of present favorable allele	sum of present unfavorable allele	DFO score
Elt-001	1	0	0	1	0	35.12
Elt-002	1	0	0	1	0	45.72
Elt-003	0	1	1	1	1	84.67
Elt-004	0	1	1	1	1	66.58
Elt-005	1	0	0	1	0	53.66
Elt-006	1	0	0	1	0	47.08
Elt-007	1	0	0	1	0	85.43
Elt-008	0	1	1	1	1	43.46
Elt-009	1	1	1	2	1	34.61
Elt-010	1	1	1	2	1	30.89
Elt-011	1	0	0	1	0	61.62
Elt-012	1	0	0	1	0	64.46
Elt-013	0	1	1	1	1	73.33
Elt-014	1	1	1	2	1	36.62
Elt-015	0	1	1	1	1	98.67
Elt-017	1	0	0	1	0	64.29
Elt-018	1	0	0	1	0	91.22
Elt-019	1	1	1	2	1	47.29
Elt-020	0	0	0	0	0	72.83
Elt-021	0	0	0	0	0	38.08
Elt-022	0	1	1	1	1	81.29
Elt-023	1	0	0	1	0	70.29
Elt-024	0	1	1	1	1	44.56
Elt-025	1	1	1	2	1	62.15
Elt-026	0	0	0	0	0	86.16
Elt-027	0	0	0	0	0	49.29
Elt-028	0	1	1	1	1	92.83
Elt-029	0	0	0	0	0	65.95
Elt-030	1	0	0	1	0	70.39
Elt-031	0	1	1	1	1	86.83
Elt-032	0	1	1	1	1	55.24
Elt-033	1	1	1	2	1	66.02
Elt-034	1	0	0	1	0	65.69
Elt-035	0	0	0	0	0	71.5
Elt-036	0	0	0	0	0	75.11
Elt-037	1	1	1	2	1	31.29
Elt-038	0	0	0	0	0	46.85
Elt-039	1	1	1	2	1	54.79
Elt-040	0	1	1	1	1	67
Elt-042	1	1	1	2	1	62.96
Elt-043	0	1	1	1	1	53.29
Elt-044	1	1	1	2	1	72.78
Elt-045	1	1	1	2	1	35.89
Elt-046	0	0	0	0	0	51.11
Elt-047	1	1	1	2	1	88.51
Elt-048	0	1	1	1	1	81.28
Elt-049	0	1	1	1	1	56.74
Elt-050	0	1	1	1	1	37.79
Elt-051	0	0	0	0	0	74.12
Elt-052	0	1	1	1	1	38.83
Elt-053	1	1	1	2	1	93.69
Elt-054	0	1	1	1	1	37.16
Elt-055	1	0	0	1	0	46.85
Elt-056	1	1	1	2	1	61.67
Elt-057	0	1	1	1	1	43.16
Elt-058	0	1	1	1	1	47.78
Elt-059	1	1	1	2	1	63.29
Elt-060	0	1	1	1	1	42.68
Elt-061	1	1	1	2	1	56
Elt-062	1	1	1	2	1	36
Elt-063	1	1	1	2	1	46.05
Elt-064	1	0	0	1	0	64.96
Elt-065	1	1	1	2	1	49.13
Elt-066	1	0	0	1	0	56.29
Elt-067	0	1	1	1	1	57.16
Elt-068	1	1	1	2	1	61.62
Elt-069	1	1	1	2	1	49.01
Elt-070	0	0	0	0	0	74.22
Elt-071	1	0	0	1	0	60.5
Elt-072	1	1	1	2	1	42.01
Elt-073	0	1	1	1	1	64.33
Elt-074	1	1	1	2	1	28.12
Elt-075	1	0	0	1	0	47.18
Elt-076	1	0	0	1	0	37.5
Elt-077	1	0	0	1	0	40.22
Elt-078	1	1	1	2	1	67.28
Elt-079	1	0	0	1	0	52.12
Elt-080	1	1	1	2	1	51
Elt-081	0	1	1	1	1	38.28
Elt-082	1	0	0	1	0	78.5
Elt-083	1	0	0	1	0	94.89
Elt-084	0	1	1	1	1	59.13
Elt-085	0	1	1	1	1	73.13
Elt-086	1	1	1	2	1	80.33
Elt-087	1	1	1	2	1	35.22
Elt-088	1	0	0	1	0	27.29
Elt-089	0	0	0	0	0	94.91
Elt-090	1	1	1	2	1	37.55
Elt-091	0	0	0	0	0	58.39
Elt-092	1	0	0	1	0	53.33
Elt-093	1	1	1	2	1	44.91
Elt-094	1	1	1	2	1	48.89
Elt-095	1	1	1	2	1	32.29
Elt-096	1	1	1	2	1	54.63
Elt-097	1	1	1	2	1	54.22
Elt-098	1	0	0	1	0	46.74
Elt-099	0	1	1	1	1	42.45
Elt-100	1	1	1	2	1	39.25
Elt-101	0	1	1	1	1	53.29
Elt-102	0	1	1	1	1	52.39
Elt-103	1	1	1	2	1	35.68
Elt-104	1	0	0	1	0	73.85
Elt-105	1	1	1	2	1	76.83
Elt-106	0	0	0	0	0	36.58
Elt-107	1	1	1	2	1	82.41
Elt-108	1	0	0	1	0	75.83
Elt-109	1	1	1	2	1	41.22
Elt-110	0	1	1	1	1	41.95
Elt-111	1	1	1	2	1	26.41
Elt-112	1	1	1	2	1	52.24
Elt-113	0	1	1	1	1	29.29
Elt-114	0	1	1	1	1	39.35
Elt-115	1	0	0	1	0	63.18
Elt-116	1	1	1	2	1	47.95
Elt-117	0	0	0	0	0	75.08
Elt-118	0	1	1	1	1	76.83
Elt-119	1	1	1	2	1	36.11
Elt-120	0	1	1	1	1	49.06
Elt-121	1	1	1	2	1	62.68
Elt-122	1	1	1	2	1	51.89
Elt-123	0	0	0	0	0	82.78
Elt-124	1	1	1	2	1	31.41
Elt-125	1	0	0	1	0	28.63
Elt-126	1	1	1	2	1	31.46
Elt-127	1	1	1	2	1	36.35
Elt-128	1	1	1	2	1	55
Elt-129	1	1	1	2	1	45.61
Elt-130	1	0	0	1	0	54.66
Elt-131	1	1	1	2	1	40.95
Elt-132	0	0	0	0	0	61.95
Elt-133	1	1	1	2	1	29.62
Elt-134	0	0	0	0	0	64.35
Elt-135	1	1	1	2	1	58.45
Elt-136	1	1	1	2	1	58.83
Elt-137	1	0	0	1	0	77.67
Elt-138	1	1	1	2	1	45.19
Elt-139	0	1	1	1	1	67.61
Elt-140	1	1	1	2	1	21.74
Elt-141	1	1	1	2	1	88.3
Elt-142	1	1	1	2	1	42.16
Elt-143	0	1	1	1	1	50.95
Elt-144	1	1	1	2	1	40.56
Elt-145	1	1	1	2	1	35.61
Elt-146	1	1	1	2	1	77.56
Elt-147	1	0	0	1	0	79.85
Elt-148	1	1	1	2	1	61.5
Elt-149	1	1	1	2	1	75.39
Elt-150	0	0	0	0	0	77.93
Elt-151	0	0	0	0	0	89.33
Elt-152	1	0	0	1	0	83.41
Elt-153	1	0	0	1	0	37.41
Elt-154	1	0	0	1	0	57
Elt-155	0	0	0	0	0	76.79
Elt-156	0	1	1	1	1	51.01
Elt-157	1	1	1	2	1	29.33
Elt-158	1	0	0	1	0	74.74
Elt-159	0	1	1	1	1	53.45
Elt-160	1	1	1	2	1	44.33
Elt-161	1	0	0	1	0	80.51
Elt-162	1	1	1	2	1	42.08
Elt-163	1	1	1	2	1	29.58
Elt-164	0	0	0	0	0	46.58
Elt-165	1	1	1	2	1	45.95
Elt-166	1	1	1	2	1	49.81
Elt-167	1	1	1	2	1	33.91
Elt-168	1	1	1	2	1	70.18
Elt-169	1	1	1	2	1	54.33
Elt-170	0	1	1	1	1	61.83
Elt-171	1	1	1	2	1	52.58
Elt-172	0	0	0	0	0	90.5
Elt-173	1	1	1	2	1	46.67
Elt-174	0	1	1	1	1	37.79
Elt-175	1	1	1	2	1	26.5
Elt-176	1	1	1	2	1	26.29
Elt-177	0	0	0	0	0	78.45
Elt-178	0	0	0	0	0	68.16
Elt-179	1	1	1	2	1	30.29
Elt-181	1	0	0	1	0	82.56
Elt-182	0	0	0	0	0	101.72
Elt-183	1	1	1	2	1	29.67
Elt-184	0	0	0	0	0	68.29
Elt-185	1	1	1	2	1	38.79
Elt-186	1	1	1	2	1	23.45
Elt-187	1	1	1	2	1	61.68
Elt-188	1	1	1	2	1	30.5
Elt-189	1	0	0	1	0	24.62
Elt-190	0	0	0	0	0	57.11
Elt-191	1	1	1	2	1	17.12
Elt-192	1	0	0	1	0	87.17
Elt-193	1	1	1	2	1	45.79
Elt-194	1	1	1	2	1	72.13
Elt-195	1	1	1	2	1	67.11
Elt-197	1	0	0	1	0	64.01
Elt-198	1	1	1	2	1	42.01
Elt-199	1	1	1	2	1	38.74
Elt-200	1	1	1	2	1	33.33
