# Supplementary material for: Genome-Wide Association and Prediction of Male and Female Floral Hybrid Potential Traits in Elite Spring Bread Wheat Genotypes
Source: Plants (Basel). 2021 Apr 29;10(5):895. doi: 10.3390/plants10050895 (PMC8145198; doi:10.3390/plants10050895)
Supplement: Supplementary file 1 [file plants-10-00895-s001.zip › Supplementary material/Table S4. List of the 196 elite spring bread wheat genotypes used in this study.xlsx]

## Sheet: Table S2
Table S2. List of the 196 elite spring bread wheat used in this study.
Genotype	GID	Panel	Name/Pedigree
Elt-001	1401001	R-H&D	ATTILA*2/PBW65//PFAU/MILAN
Elt-002	1401002	R-H&D	SERI.1B//KAUZ/HEVO/3/AMAD/4/PFAU/MILAN
Elt-003	1401003	R-H&D	QAFZAH-21/ICARDA-SRRL-9
Elt-004	1401004	R-H&D	KAUZ'S'/SERI/3/KAUZ//KAUZ/STAR
Elt-005	1401005	R-H&D	SERI.1B//KAUZ/HEVO/3/AMAD/4/PFAU/MILAN
Elt-006	1401006	R-H&D	ATTILA*2/PBW65//PFAU/MILAN
Elt-007	1401007	R-H&D	CROC1/AE.SQUARROSSA(205)//KAUZ/3/ATTILA/4/FLAG-1
Elt-008	1401008	R-H&D	BACANORA T 88/SHIHAB-8
Elt-009	1401009	R-H&D	KAUZ'S'/BOCRO-3//ANGI-2
Elt-010	1401010	R-H&D	GOUBARA-1/ANGI-1
Elt-011	1401011	R-H&D	ATTILA 50Y//ATTILA/BCN/3/PFAU/MILAN
Elt-012	1401012	R-H&D	HUBARA-5/ANGI-1
Elt-013	1401013	R-H&D	SERI.1B//KAUZ/HEVO/3/AMAD/4/KAUZ/FLORKWA-1
Elt-014	1401014	R-H&D	KAUZ'S'/SERI/3/KAUZ//KAUZ/STAR
Elt-015	1401015	R-H&D	GIRWILL-13/2*PASTOR-2
Elt-017	1401017	R-H&D	HIDDAB/CHAM-8
Elt-018	1401018	R-H&D	CROC1/AE.SQUARROSSA(205)//KAUZ/3/ATTILA/4/FLAG-1
Elt-019	1401019	R-H&D	SERI 82/SHUHA'S'//GRU90-204782/4/PASTOR/3/KAUZ*2/OPATA//KAUZ
Elt-020	1401020	R-H&D	ZEMAMRA-1/2*SOMAMA-3
Elt-021	1401021	R-H&D	ZOLOTARA//SHA3/SERI/3/SKAUZ/2*STAR
Elt-022	1401022	R-H&D	ATTILA//VEE#5/DOBUC'S'/3/QADANFER-9
Elt-023	1401023	R-H&D	ATTILA//VEE#5/DOBUC'S'/3/QADANFER-9
Elt-024	1401024	R-H&D	ESDA/SHWA//BCN/3/MILAN/PASTOR
Elt-025	1401025	R-H&D	PASTOR-2
Elt-026	1401026	R-H&D	HUBARA-13/4/TRAP#1/BOW//PFAU/3/MILAN
Elt-027	1401027	R-H&D	HUBARA-5/5/CHEN/AEGILOPS SQUARROSA (TAUS)//BCN/3/VEE#7/BOW/4/PASTOR
Elt-028	1401028	R-H&D	IZAZ-1/KATILA-11//GOUMRIA-3
Elt-029	1401029	R-H&D	SERI.1B//KAUZ/HEVO/3/AMAD/4/PFAU/MILAN
Elt-030	1401030	R-H&D	BOUSHODA-1/5/CHEN/AEGILOPS SQUARROSA (TAUS)//BCN/3/VEE#7/BOW/4/PASTOR
Elt-031	1401031	R-H&D	ANGI-2/HUBARA-3
Elt-032	1401032	R-H&D	QIMMA-12/PASTOR-6//QIMMA-12
Elt-033	1401033	R-H&D	SOMAMA-9/ICARDA-SRRL-2
Elt-034	1401034	R-H&D	VEE/PJN//2*KAUZ/3/SHUHA-4/FOW-2
Elt-035	1401035	R-H&D	QAFZAH-2/FERROUG-2//ZEMAMRA-8
Elt-036	1401036	R-H&D	SOMAMA-9/NEJMAH-18
Elt-037	1401037	R-H&D	KAUZ'S'/SERI/3/KAUZ//KAUZ/STAR
Elt-038	1401038	R-H&D	HUBARA-5/5/CHEN/AEGILOPS SQUARROSA (TAUS)//BCN/3/VEE#7/BOW/4/PASTOR
Elt-039	1401039	R-H&D	SERI.1B//KAUZ/HEVO/3/AMAD/4/PFAU/MILAN
Elt-040	1401040	R-H&D	QAFZAH-35/AMIR-2
Elt-042	1401042	R-H&D	QAFZAH-16/ICARDA-SRRL-5
Elt-043	1401043	R-H&D	ESDA/SHWA//BCN/3/MILAN/PASTOR
Elt-044	1401044	R-H&D	KAUZ//ALTAR 84/AOS/3/MILAN/DUCULA
Elt-045	1401045	R-H&D	SERI.1B*2/3/KAUZ*2/BOW//KAUZ/4/ANGI-2
Elt-046	1401046	R-H&D	HUBARA-5/PASTOR-2
Elt-047	1401047	R-H&D	GIRWILL-13/2*PASTOR-2
Elt-048	1401048	R-H&D	HUBARA-7/4/PASTOR/3/KAUZ*2/OPATA//KAUZ
Elt-049	1401049	R-H&D	HIDDAB/CHAM-8
Elt-050	1401050	R-H&D	QIMMA-12
Elt-051	1401051	R-H&D	ANGI-2/HUBARA-3
Elt-052	1401052	R-H&D	ESDA/SHWA//BCN/3/MILAN/PASTOR
Elt-053	1401053	R-H&D	SOMAMA-9/ICARDA-SRRL-2
Elt-054	1401054	R-H&D	SERI.1B//KAUZ/HEVO/3/AMAD/4/PFAU/MILAN
Elt-055	1401055	R-H&D	ATTILA//VEE#5/DOBUC'S'/3/QADANFER-9
Elt-056	1401056	R-H&D	HIDDAB/CHAM-8
Elt-057	1401057	R-H&D	DEBEIRA/ANGI-2
Elt-058	1401058	R-H&D	QAFZAH-2/FERROUG-2//ZEMAMRA-8
Elt-059	1401059	R-H&D	KAUZ//MON/CROW?S?/3/VEE/PJN//2*KAUZ
Elt-060	1401060	R-H&D	KAUZ'S'/SERI/3/KAUZ//KAUZ/STAR
Elt-061	1401061	R-H&D	ANGI-5/ZEMAMRA-8
Elt-062	1401062	R-H&D	KAUZ'S'/FLORKWA-1//GOUMRIA-3
Elt-063	1401063	R-H&D	YMI #6/GEN//TIA.1/3/VEE#5//DOVE/BUC/4/MILAN/PASTOR
Elt-064	1401064	R-H&D	SERI 82/SHUHA'S'//GRU90-204782/3/MUNIA/CHTO//MILAN
Elt-065	1401065	R-H&D	SERI.1B*2/3/KAUZ*2/BOW//KAUZ/4/ANGI-1
Elt-066	1401066	R-H&D	HUBARA-5/PASTOR-2
Elt-067	1401067	R-H&D	HUBARA-15/CATBIRD//PASTOR-2
Elt-068	1401068	R-H&D	QAFZAH-23/SOMAMA-3//GOUMRIA-3
Elt-069	1401069	R-H&D	ATTILA*2/PBW65//PFAU/MILAN
Elt-070	1401070	R-H&D	PASTOR-2/HUBARA-5
Elt-071	1401071	R-H&D	SERI.1B*2/3/KAUZ*2/BOW//KAUZ/4/KAUZ/FLORKWA-1
Elt-072	1401072	R-H&D	KAUZ'S'/FLORKWA-1//GOUMRIA-3
Elt-073	1401073	R-H&D	SERI.1B//KAUZ/HEVO/3/AMAD/4/PFAU/MILAN
Elt-074	1401074	R-H&D	HAAMA-17/ANGI-2
Elt-075	1401075	R-H&D	ATTILA-7
Elt-076	1401076	R-H&D	SERI.1B*2/3/KAUZ*2/BOW//KAUZ/4/ANGI-2
Elt-077	1401077	R-H&D	ATTILA*2/PBW65//PFAU/MILAN
Elt-078	1401078	R-H&D	ATTILA//VEE#5/DOBUC'S'/3/QADANFER-9
Elt-079	1401079	R-H&D	KAUZ//MON/CROW'S'/3/KAUZ//KAUZ/STAR/5/SHAMIEKH-7
Elt-080	1401080	R-H&D	SERI.1B*2/3/KAUZ*2/BOW//KAUZ/4/ANGI-1
Elt-081	1401081	R-H&D	SERI.1B//KAUZ/HEVO/3/AMAD/4/PFAU/MILAN
Elt-082	1401082	R-H&D	GOUMRIA-15/ANGI-2
Elt-083	1401083	R-H&D	HUBARA-16/4/PASTOR/3/KAUZ*2/OPATA//KAUZ
Elt-084	1401084	R-H&D	SERI 82/SHUHA'S'//GRU90-204782/3/MUNIA/CHTO//MILAN
Elt-085	1401085	R-H&D	HIDDAB/CHAM-8
Elt-086	1401086	R-H&D	SOMAMA-9/ICARDA-SRRL-2
Elt-087	1401087	R-H&D	KAUZ'S'/SERI/3/KAUZ//KAUZ/STAR
Elt-088	1401088	R-H&D	VEE/PJN//2*KAUZ/3/SHUHA-4/FOW-2
Elt-089	1401089	R-H&D	VEE/PJN//2*KAUZ/3/SHUHA-4/FOW-2
Elt-090	1401090	R-H&D	ATTILA*2/PBW65//PFAU/MILAN
Elt-091	1401091	R-H&D	SERI 82/SHUHA'S'//GRU90-204782/4/PASTOR/3/KAUZ*2/OPATA//KAUZ
Elt-092	1401092	R-H&D	ATTILA//VEE#5/DOBUC'S'/3/QADANFER-9
Elt-093	1401093	R-H&D	QAFZAH-33*2/SALSAL-2
Elt-094	1401094	R-H&D	ATTILA//VEE#5/DOBUC'S'/3/QADANFER-9
Elt-095	1401095	R-H&D	SERI.1B*2/3/KAUZ*2/BOW//KAUZ/4/ANGI-1
Elt-096	1401096	R-H&D	BOUSHODA-1/5/CHEN/AEGILOPS SQUARROSA (TAUS)//BCN/3/VEE#7/BOW/4/PASTOR
Elt-097	1401097	R-H&D	PASTOR-2/HUBARA-5
Elt-098	1401098	R-H&D	SERI 82/SHUHA'S'//GRU90-204782/3/MUNIA/CHTO//MILAN
Elt-099	1401099	R-H&D	SERI.1B*2/3/KAUZ*2/BOW//KAUZ/4/ANGI-2
Elt-100	1401100	R-H&D	KABOWSH-1
Elt-101	1401101	R-H&D	QAFZAH-35/AMIR-2
Elt-102	1401102	R-H&D	LAKTA-1/QAFZAH-21
Elt-103	1401103	R-H&D	SOMAMA-9
Elt-104	1401104	R-H&D	SERI.1B//KAUZ/HEVO/3/AMAD/4/ATTILA//PSN/BOW/3/ATTILA/5/KAUZ'S'/SHUHA-15
Elt-105	1401105	R-H&D	VEE7/KAUZ//PFAU/MILAN/3/MILAN/PASTOR
Elt-106	1401106	R-H&D	MUNIA/ALTAR 84//AMSEL
Elt-107	1401107	R-H&D	ATTILA//VEE#5/DOBUC'S'/3/PYN/BAU//MILAN/4/ZEMAMRA-8
Elt-108	1401108	R-H&D	ATTILA-7//MILAN/PASTOR/3/HXL8088/DUCULA
Elt-109	1401109	R-H&D	VEE7/KAUZ//PFAU/MILAN/3/MILAN/PASTOR
Elt-110	1401110	R-H&D	URES/BOW//OPATA/3/HD2206/HORK'S'
Elt-111	1401111	R-H&D	SERI.1B//KAUZ/HEVO/3/AMAD/4/ATTILA//PSN/BOW/3/ATTILA/5/KAUZ'S'/SHUHA-15
Elt-112	1401112	R-H&D	SHIHAB-16
Elt-113	1401113	R-H&D	VEE7/KAUZ//PFAU/MILAN/3/MILAN/PASTOR
Elt-114	1401114	R-H&D	KAUZ'S'/SERI/3/KAUZ//KAUZ/STAR
Elt-115	1401115	R-H&D	MILAN/DUCULA
Elt-116	1401116	R-H&D	MILAN/DUCULA//AL-ZEHRAA-1
Elt-117	1401117	R-H&D	QADANFER-11/REBWAH-11
Elt-118	1401118	R-H&D	SERI.1B//KAUZ/HEVO/3/AMAD/4/ATTILA//PSN/BOW/3/ATTILA/5/KAUZ'S'/SHUHA-15
Elt-119	1401119	R-H&D	P1.861/RDWG//PBW343/3/MUNIA/ALTAR 84//AMSEL
Elt-120	1401120	R-H&D	KAUZ//ALTAR 84/AOS 3/KAUZ/3/SHUHA-4//NS732/HER/4/QAFZAH-33
Elt-121	1401121	R-H&D	P1.861/RDWG//PBW343/3/MUNIA/ALTAR 84//AMSEL
Elt-122	1401122	R-H&D	OPATA/RAYON//KAUZ/3/2*MILAN/DUCULA
Elt-123	1401123	R-H&D	KAUZ'S'/SHUHA-15
Elt-124	1401124	R-H&D	VEE/PJN//2*TUI/3/WH576/4/AL-ZEHRAA-5
Elt-125	1401125	R-H&D	SIDS-1
Elt-126	1401126	R-H&D	ANGI-2
Elt-127	1401127	R-H&D	SERI.1B*2/3/KAUZ*2/BOW//KAUZ/4/ANGI-1/5/KABOWSH-1
Elt-128	1401128	R-H&D	MILAN/DUCULA//AL-ZEHRAA-1
Elt-129	1401129	R-H&D	BOW/PRL//BUC/3/WH576
Elt-130	1401130	R-H&D	CHEN/AEGILOPS SQUARROSA (TAUS)//FCT/3/2*WEAVER/4/IPA-95
Elt-131	1401131	R-H&D	QADANFER-11
Elt-132	1401132	R-H&D	QADANFER-11/REBWAH-11
Elt-133	1401133	R-H&D	PASTOR/3/KAUZ*2/OPATA//KAUZ
Elt-134	1401134	R-H&D	P1.861/RDWG/3/VEE/PJN//2*KAUZ/4/CMH82A.1294/2*KAUZ//MUNIA/CHTO/3/MILAN
Elt-135	1401135	R-H&D	VEE7/KAUZ/3/KAUZ//MON/CROW'S'/4/QAFZAH-33
Elt-136	1401136	R-H&D	MILAN//PSN/BOW
Elt-137	1401137	R-H&D	KAUZ//MON/CROW'S'/3/SOMAMA-3/4/MILAN/DUCULA
Elt-138	1401138	R-H&D	GOUBARA-1/ANGI-1//QAFZAH-21
Elt-139	1401139	R-H&D	ATTILA 50Y//ATTILA/BCN/3/KAUZ//MON/CROW'S'/4/MILAN/PASTOR
Elt-140	1401140	R-H&D	VEE7/KAUZ//PFAU/MILAN/3/MILAN/PASTOR
Elt-141	1401141	R-H&D	VEE7/KAUZ//PFAU/MILAN/3/MILAN/PASTOR
Elt-142	1401142	R-H&D	QADANFER-11/REBWAH-11
Elt-143	1401143	R-H&D	P1.861/RDWG/3/VEE/PJN//2*KAUZ/4/CMH82A.1294/2*KAUZ//MUNIA/CHTO/3/MILAN
Elt-144	1401144	R-H&D	SERI.1B*2/3/KAUZ*2/BOW//KAUZ/4/ANGI-1/5/KABOWSH-1
Elt-145	1401145	R-H&D	ZEMAMRA-1
Elt-146	1401146	R-H&D	VEE/PJN//2*TUI/3/WH576
Elt-147	1401147	R-H&D	CHEN/AEGILOPS SQUARROSA (TAUS)//FCT/3/2*WEAVER
Elt-148	1401148	R-H&D	P1.861/RDWG//DAJAJ-10/3/MILAN/PASTOR
Elt-149	1401149	R-H&D	PASTOR-6
Elt-150	1401150	R-H&D	DEBIRA
Elt-151	1401151	R-H&D	QAMAR-6
Elt-152	1401152	R-H&D	KAUZ//ALTAR 84/AOS/3/TNMU/MILAN/4/MILAN//PSN/BOW
Elt-153	1401153	R-H&D	PFAU/MILAN
Elt-154	1401154	R-H&D	KAUZ//ALTAR 84/AOS/3/TNMU/MILAN/4/MILAN//PSN/BOW
Elt-155	1401155	R-H&D	KASYON/GENARO 81//TEVEE-1/../3/2*QADANFER-11
Elt-156	1401156	R-H&D	VEE/PJN//2*KAUZ
Elt-157	1401157	R-H&D	SERI.1B//KAUZ/HEVO/3/AMAD/4/ATTILA//PSN/BOW/3/ATTILA/5/KAUZ'S'/SHUHA-15
Elt-158	1401158	R-H&D	OPATA/RAYON//KAUZ/3/CHAM-6/FLORKWA-2/5/SHAMIEKH-7
Elt-159	1401159	R-H&D	P1.861/RDWG//PBW343/3/MUNIA/ALTAR 84//AMSEL
Elt-160	1401160	R-H&D	WEAVER/WL 3928//SW 89.3064/3/SOMAMA-3/4/BOW/PRL//BUC/3/WH576
Elt-161	1401161	R-H&D	FLAG-1
Elt-162	1401162	R-H&D	KAUZ'S'/FLORKWA-1
Elt-163	1401163	R-H&D	QAFZAH-35
Elt-164	1401164	R-H&D	ZEMAMRA-8
Elt-165	1401165	R-H&D	ATTILA//VEE#5/DOBUC'S'/3/PYN/BAU//MILAN/4/ZEMAMRA-8
Elt-166	1401166	R-H&D	QAFZAH-33
Elt-167	1401167	R-H&D	KAUZ//ALTAR 84/AOS 3/KAUZ/3/ATTILA 50Y//ATTILA/BCN/4/PASTOR-6
Elt-168	1401168	R-H&D	VEE/PJN//2*TUI/3/WH576/4/AL-ZEHRAA-5
Elt-169	1401169	R-H&D	P1.861/RDWG//DAJAJ-10/3/MILAN/PASTOR
Elt-170	1401170	R-H&D	ATTILA 50Y//ATTILA/BCN/3/KAUZ//MON/CROW'S'/4/MILAN/PASTOR
Elt-171	1401171	R-H&D	OPATA/RAYON//KAUZ/3/2*MILAN/DUCULA
Elt-172	1401172	R-H&D	QADANFER-11/REBWAH-11
Elt-173	1401173	R-H&D	SHAMISS-3
Elt-174	1401174	R-H&D	SERI.1B//KAUZ/HEVO/3/AMAD/4/ATTILA//PSN/BOW/3/ATTILA/5/KAUZ'S'/SHUHA-15
Elt-175	1401175	R-H&D	GOUMRIA-3
Elt-176	1401176	R-H&D	OPATA/RAYON//KAUZ/3/2*MILAN/DUCULA
Elt-177	1401177	R-H&D	QADANFER-11/REBWAH-11
Elt-178	1401178	R-H&D	KATILA-8/4/SKAUZ/BAV92/3/CROC-1/AE.SQUARROSA (224)//OPATA/5/MUNIA/ALTAR 84//MILAN
Elt-179	1401179	R-H&D	FAYEQ-1
Elt-181	1401181	R-H&D	ATTILA-7//MILAN/PASTOR/3/ICARDA-SRRL-2
Elt-182	1401182	R-H&D	QADANFER-11/REBWAH-11
Elt-183	1401183	R-H&D	QADANFER-9
Elt-184	1401184	R-H&D	KASYON/GENARO 81//TEVEE-1/../3/2*QADANFER-11
Elt-185	1401185	R-H&D	KAUZ//ALTAR 84/AOS 3/KAUZ/3/SHUHA-4//NS732/HER/4/QAFZAH-33
Elt-186	1401186	R-H&D	SERI.1B*2/3/KAUZ*2/BOW//KAUZ/4/KAUZ/GYS//KAUZ/5/MUNIA/ALTAR 84//MILAN
Elt-187	1401187	R-H&D	VEE/PJN//2*TUI/3/WH576/4/AL-ZEHRAA-5
Elt-188	1401188	R-H&D	HAAMA-17/QIMMA-12
Elt-189	1401189	R-H&D	KAUZ//MON/CROW'S'/3/SHUHA-4//NS732/HER/4/MILAN/PASTOR
Elt-190	1401190	R-H&D	QADANFER-11/REBWAH-11
Elt-191	1401191	R-H&D	SERI.1B//KAUZ/HEVO/3/AMAD/4/ATTILA//PSN/BOW/3/ATTILA/5/KAUZ'S'/SHUHA-15
Elt-192	1401192	R-H&D	KAUZ'S'/SERI//STAR'S'/FLORKWA-2/3/FLAG-1
Elt-193	1401193	R-H&D	MILAN/PASTOR
Elt-194	1401194	R-H&D	ANGI-1
Elt-195	1401195	R-H&D	SAMIRA-9
Elt-197	1401197	R-H&D	KAUZ//MON/CROW'S'/3/KAUZ//KAUZ/STAR/5/SHAMIEKH-7
Elt-198	1401198	R-H&D	SHIHAB-19
Elt-199	1401199	R-H&D	VEE7/KAUZ/3/KAUZ//MON/CROW'S'/4/QAFZAH-33
Elt-200	1401200	R-H&D	HIDDAB
